# Supplementary material for: Forebrain excitatory neuron-specific SENP2 knockout mouse displays hyperactivity, impaired learning and memory, and anxiolytic-like behavior
Source: Mol Brain. 2020 Apr 14;13:59. doi: 10.1186/s13041-020-00591-8 (PMC7155287; doi:10.1186/s13041-020-00591-8)
Supplement: Supplementary file 1 — Additional file 1: Table S1. List of DEGs (Differentially Expressed Genes) from RNA-Seq analysis results. Table S2. List of GO term from RNA-Seq analysis results. Table S3. List of KEGG signing pathway from RNA-Seq analysis results. [file 13041_2020_591_MOESM1_ESM.xlsx]

## Sheet: Table 1
List of DEGs (Differentially Expressed Genes) from RNA-Seq analysis results
Gene-id	Gene name	Log2(Read_count-cKO/ Read_count-Ctrl)	p-value	Adjusted p-value	Significant	Regulate	Read_count-Ctrl	Read_count-cKO	Gene description
ENSMUSG00000046341	Gm11223	5.82024	2.23e-38	4.16e-34	yes	up	2.49	154.83	predicted gene 11223 [Source:MGI Symbol;Acc:MGI:3651631]
ENSMUSG00000033880	Lgals3bp	3.89848	3.41e-33	3.18e-29	yes	up	9.79333	162.733	lectin, galactoside-binding, soluble, 3 binding protein [Source:MGI Symbol;Acc:MGI:99554]
ENSMUSG00000079017	Ifi27l2a	5.37367	1.6e-25	9.97e-22	yes	up	3.68333	161.713	interferon, alpha-inducible protein 27 like 2A [Source:MGI Symbol;Acc:MGI:1924183]
ENSMUSG00000020932	Gfap	4.06079	9.57e-23	4.46e-19	yes	up	112.22	1853.82	glial fibrillary acidic protein [Source:MGI Symbol;Acc:MGI:95697]
ENSMUSG00000073418	C4b	4.06867	5.32e-21	1.99e-17	yes	up	7.59333	121.54	complement component 4B (Chido blood group) [Source:MGI Symbol;Acc:MGI:88228]
ENSMUSG00000024737	Slc15a3	3.85625	1.88e-19	5.86e-16	yes	up	1.82	18.72	solute carrier family 15, member 3 [Source:MGI Symbol;Acc:MGI:1929691]
ENSMUSG00000027995	Tlr2	4.67028	1.02e-18	2.71e-15	yes	up	0.473333	11.9067	toll-like receptor 2 [Source:MGI Symbol;Acc:MGI:1346060]
ENSMUSG00000021423	Ly86	3.66626	4.68e-18	1.09e-14	yes	up	11.48	145.997	lymphocyte antigen 86 [Source:MGI Symbol;Acc:MGI:1321404]
ENSMUSG00000073409	H2-Q6	4.50671	8.17e-18	1.69e-14	yes	up	0.846667	27.95	histocompatibility 2, Q region locus 6 [Source:MGI Symbol;Acc:MGI:95935]
ENSMUSG00000036896	C1qc	3.03089	1.05e-16	1.95e-13	yes	up	67.8067	550.31	complement component 1, q subcomponent, C chain [Source:MGI Symbol;Acc:MGI:88225]
ENSMUSG00000020120	Plek	3.00583	2.17e-16	3.68e-13	yes	up	5.05333	40.5467	pleckstrin [Source:MGI Symbol;Acc:MGI:1860485]
ENSMUSG00000060802	B2m	3.2691	4.16e-16	6.46e-13	yes	up	138.55	1318.35	beta-2 microglobulin [Source:MGI Symbol;Acc:MGI:88127]
ENSMUSG00000046805	Mpeg1	3.44482	6.24e-16	8.96e-13	yes	up	13.5267	147.45	macrophage expressed gene 1 [Source:MGI Symbol;Acc:MGI:1333743]
ENSMUSG00000029561	Oasl2	3.75917	8.34e-16	1.11e-12	yes	up	2.65667	33.5933	2'-5' oligoadenylate synthetase-like 2 [Source:MGI Symbol;Acc:MGI:1344390]
ENSMUSG00000031995	St14	3.99829	1.25e-15	1.56e-12	yes	up	0.3	4.47667	suppression of tumorigenicity 14 (colon carcinoma) [Source:MGI Symbol;Acc:MGI:1338881]
ENSMUSG00000030107	Usp18	3.38908	2.35e-15	2.74e-12	yes	up	1.52	15.0233	ubiquitin specific peptidase 18 [Source:MGI Symbol;Acc:MGI:1344364]
ENSMUSG00000000682	Cd52	4.28775	6.19e-15	6.79e-12	yes	up	7.93333	146	CD52 antigen [Source:MGI Symbol;Acc:MGI:1346088]
ENSMUSG00000052776	Oas1a	3.84017	9.33e-15	9.16e-12	yes	up	0.703333	10.2367	2'-5' oligoadenylate synthetase 1A [Source:MGI Symbol;Acc:MGI:2180860]
ENSMUSG00000030921	Trim30a	2.87393	8.88e-15	9.16e-12	yes	up	1.41667	10.4767	tripartite motif-containing 30A [Source:MGI Symbol;Acc:MGI:98178]
ENSMUSG00000097415	AU020206	3.79813	1.19e-14	1.11e-11	yes	up	1.37333	18.44	expressed sequence AU020206 [Source:MGI Symbol;Acc:MGI:2142134]
ENSMUSG00000034708	Grn	2.22428	1.41e-14	1.25e-11	yes	up	42.68	188.787	granulin [Source:MGI Symbol;Acc:MGI:95832]
ENSMUSG00000046718	Bst2	3.56168	1.48e-14	1.26e-11	yes	up	10.73	124.277	bone marrow stromal cell antigen 2 [Source:MGI Symbol;Acc:MGI:1916800]
ENSMUSG00000000628	Hk2	2.18537	1.73e-14	1.4e-11	yes	up	1.5	6.03	hexokinase 2 [Source:MGI Symbol;Acc:MGI:1315197]
ENSMUSG00000036887	C1qa	2.98316	2.2e-14	1.71e-11	yes	up	88.8533	691.763	complement component 1, q subcomponent, alpha polypeptide [Source:MGI Symbol;Acc:MGI:88223]
ENSMUSG00000060550	H2-Q7	4.19094	5.28e-14	3.94e-11	yes	up	1.07667	31.79	histocompatibility 2, Q region locus 7 [Source:MGI Symbol;Acc:MGI:95936]
ENSMUSG00000037686	Aspg	3.08506	8.3e-14	5.56e-11	yes	up	2.24667	17.7733	asparaginase [Source:MGI Symbol;Acc:MGI:2144822]
ENSMUSG00000000982	Ccl3	5.86535	8.34e-14	5.56e-11	yes	up	0.566667	28.9067	chemokine (C-C motif) ligand 3 [Source:MGI Symbol;Acc:MGI:98260]
ENSMUSG00000061232	H2-K1	3.00862	7.86e-14	5.56e-11	yes	up	41.1233	400.617	histocompatibility 2, K1, K region [Source:MGI Symbol;Acc:MGI:95904]
ENSMUSG00000073489	Ifi204	5.45503	8.89e-14	5.72e-11	yes	up	0.223333	10.3867	interferon activated gene 204 [Source:MGI Symbol;Acc:MGI:96429]
ENSMUSG00000037321	Tap1	3.00784	1.28e-13	7.95e-11	yes	up	1.58	14.15	transporter 1, ATP-binding cassette, sub-family B (MDR/TAP) [Source:MGI Symbol;Acc:MGI:98483]
ENSMUSG00000063234	Gpr84	3.80213	2.58e-13	1.55e-10	yes	up	0.503333	7	G protein-coupled receptor 84 [Source:MGI Symbol;Acc:MGI:1934129]
ENSMUSG00000089929	Bcl2a1b	4.19968	3.36e-13	1.96e-10	yes	up	1.58333	30.7967	B cell leukemia/lymphoma 2 related protein A1b [Source:MGI Symbol;Acc:MGI:1278326]
ENSMUSG00000096727	Psmb9	3.22083	3.88e-13	2.15e-10	yes	up	1.58333	13.2067	proteasome (prosome, macropain) subunit, beta type 9 (large multifunctional peptidase 2) [Source:MGI Symbol;Acc:MGI:1346526]
ENSMUSG00000091649	Phf11b	5.1795	3.93e-13	2.15e-10	yes	up	0.326667	9.09	PHD finger protein 11B [Source:MGI Symbol;Acc:MGI:3645789]
ENSMUSG00000021624	Cd180	3.85279	4.11e-13	2.19e-10	yes	up	1.48667	21.5667	CD180 antigen [Source:MGI Symbol;Acc:MGI:1194924]
ENSMUSG00000040552	C3ar1	3.63977	4.64e-13	2.41e-10	yes	up	0.65	7.86333	complement component 3a receptor 1 [Source:MGI Symbol;Acc:MGI:1097680]
ENSMUSG00000028268	Gbp3	2.80514	5.38e-13	2.71e-10	yes	up	3.83	24.9967	guanylate binding protein 3 [Source:MGI Symbol;Acc:MGI:1926263]
ENSMUSG00000015340	Cybb	4.42292	6.41e-13	3.15e-10	yes	up	0.253333	3.91667	cytochrome b-245, beta polypeptide [Source:MGI Symbol;Acc:MGI:88574]
ENSMUSG00000000290	Itgb2	2.95102	6.77e-13	3.24e-10	yes	up	2.78667	21.74	integrin beta 2 [Source:MGI Symbol;Acc:MGI:96611]
ENSMUSG00000068129	Cst7	9.23726	7.69e-13	3.59e-10	yes	up	0.356667	188.913	cystatin F (leukocystatin) [Source:MGI Symbol;Acc:MGI:1298217]
ENSMUSG00000036905	C1qb	2.88219	7.92e-13	3.6e-10	yes	up	78.11	569.453	complement component 1, q subcomponent, beta polypeptide [Source:MGI Symbol;Acc:MGI:88224]
ENSMUSG00000022906	Parp9	2.30583	8.53e-13	3.79e-10	yes	up	2.01667	10.3033	poly (ADP-ribose) polymerase family, member 9 [Source:MGI Symbol;Acc:MGI:1933117]
ENSMUSG00000025492	Ifitm3	2.46206	9.81e-13	4.26e-10	yes	up	33.52	183.587	interferon induced transmembrane protein 3 [Source:MGI Symbol;Acc:MGI:1913391]
ENSMUSG00000038642	Ctss	3.19017	1.02e-12	4.33e-10	yes	up	78.7933	720.64	cathepsin S [Source:MGI Symbol;Acc:MGI:107341]
ENSMUSG00000073411	H2-D1	3.1188	1.11e-12	4.58e-10	yes	up	44.4267	393.46	histocompatibility 2, D region locus 1 [Source:MGI Symbol;Acc:MGI:95896]
ENSMUSG00000030579	Tyrobp	3.19763	1.93e-12	7.84e-10	yes	up	51.1267	468.237	TYRO protein tyrosine kinase binding protein [Source:MGI Symbol;Acc:MGI:1277211]
ENSMUSG00000041515	Irf8	3.00549	2.19e-12	8.71e-10	yes	up	3.76333	29.1433	interferon regulatory factor 8 [Source:MGI Symbol;Acc:MGI:96395]
ENSMUSG00000024338	Psmb8	2.98238	2.32e-12	9.04e-10	yes	up	5.27333	48.0167	proteasome (prosome, macropain) subunit, beta type 8 (large multifunctional peptidase 7) [Source:MGI Symbol;Acc:MGI:1346527]
ENSMUSG00000018920	Cxcl16	3.93726	2.39e-12	9.1e-10	yes	up	0.706667	11.0067	chemokine (C-X-C motif) ligand 16 [Source:MGI Symbol;Acc:MGI:1932682]
ENSMUSG00000064215	Ifi27	1.8792	2.46e-12	9.2e-10	yes	up	45.4033	159.927	interferon, alpha-inducible protein 27 [Source:MGI Symbol;Acc:MGI:1277180]
ENSMUSG00000022146	Osmr	2.90146	2.99e-12	1.1e-09	yes	up	1.06	7.89	oncostatin M receptor [Source:MGI Symbol;Acc:MGI:1330819]
ENSMUSG00000079293	Clec7a	8.64342	3.26e-12	1.17e-09	yes	up	0.0733333	39.3733	C-type lectin domain family 7, member a [Source:MGI Symbol;Acc:MGI:1861431]
ENSMUSG00000004707	Ly9	5.43443	3.73e-12	1.31e-09	yes	up	0.243333	8.79	lymphocyte antigen 9 [Source:MGI Symbol;Acc:MGI:96885]
ENSMUSG00000059336	Slc14a1	2.15484	3.87e-12	1.34e-09	yes	up	4.90667	22	solute carrier family 14 (urea transporter), member 1 [Source:MGI Symbol;Acc:MGI:1351654]
ENSMUSG00000027514	Zbp1	4.48561	4.68e-12	1.59e-09	yes	up	0.336667	8.11667	Z-DNA binding protein 1 [Source:MGI Symbol;Acc:MGI:1927449]
ENSMUSG00000030124	Lag3	3.3229	4.93e-12	1.64e-09	yes	up	5.91	59.0067	lymphocyte-activation gene 3 [Source:MGI Symbol;Acc:MGI:106588]
ENSMUSG00000070469	Adamtsl3	2.84914	5.69e-12	1.86e-09	yes	up	0.37	2.59667	ADAMTS-like 3 [Source:MGI Symbol;Acc:MGI:3028499]
ENSMUSG00000019122	Ccl9	3.53758	8.14e-12	2.61e-09	yes	up	1.35	22.68	chemokine (C-C motif) ligand 9 [Source:MGI Symbol;Acc:MGI:104533]
ENSMUSG00000006519	Cyba	2.92575	8.24e-12	2.61e-09	yes	up	12.14	93.08	cytochrome b-245, alpha polypeptide [Source:MGI Symbol;Acc:MGI:1316658]
ENSMUSG00000016256	Ctsz	2.78306	1.07e-11	3.32e-09	yes	up	47.01	322.79	cathepsin Z [Source:MGI Symbol;Acc:MGI:1891190]
ENSMUSG00000073421	H2-Ab1	3.77644	1.54e-11	4.63e-09	yes	up	1.62333	21.8333	histocompatibility 2, class II antigen A, beta 1 [Source:MGI Symbol;Acc:MGI:103070]
ENSMUSG00000112148	Lilrb4a	5.21318	1.52e-11	4.63e-09	yes	up	0.296667	7.18	leukocyte immunoglobulin-like receptor, subfamily B, member 4A [Source:MGI Symbol;Acc:MGI:102701]
ENSMUSG00000026395	Ptprc	3.30904	1.85e-11	5.47e-09	yes	up	1.11333	10.9233	protein tyrosine phosphatase, receptor type, C [Source:MGI Symbol;Acc:MGI:97810]
ENSMUSG00000062593	Gm49339	9.09014	1.96e-11	5.71e-09	yes	up	0	7.59667	predicted gene, 49339 [Source:MGI Symbol;Acc:MGI:6121530]
ENSMUSG00000050370	Ch25h	6.16359	2.29e-11	6.58e-09	yes	up	0.136667	8.97667	cholesterol 25-hydroxylase [Source:MGI Symbol;Acc:MGI:1333869]
ENSMUSG00000060519	Tor3a	1.92881	2.62e-11	7.33e-09	yes	up	4.31667	17.1433	torsin family 3, member A [Source:MGI Symbol;Acc:MGI:1353652]
ENSMUSG00000035352	Ccl12	4.87578	2.67e-11	7.33e-09	yes	up	1.1	31.74	chemokine (C-C motif) ligand 12 [Source:MGI Symbol;Acc:MGI:108224]
ENSMUSG00000056737	Capg	3.79235	2.66e-11	7.33e-09	yes	up	1.69333	16.0833	capping protein (actin filament), gelsolin-like [Source:MGI Symbol;Acc:MGI:1098259]
ENSMUSG00000004266	Ptpn6	2.87218	2.88e-11	7.79e-09	yes	up	3.35667	27.0467	protein tyrosine phosphatase, non-receptor type 6 [Source:MGI Symbol;Acc:MGI:96055]
ENSMUSG00000069793	Slfn9	3.59809	2.99e-11	7.98e-09	yes	up	0.143333	2.10333	schlafen 9 [Source:MGI Symbol;Acc:MGI:2445121]
ENSMUSG00000015947	Fcgr1	2.96989	4.55e-11	1.2e-08	yes	up	2.5	14.69	Fc receptor, IgG, high affinity I [Source:MGI Symbol;Acc:MGI:95498]
ENSMUSG00000024164	C3	4.79653	5.77e-11	1.49e-08	yes	up	0.223333	4.40667	complement component 3 [Source:MGI Symbol;Acc:MGI:88227]
ENSMUSG00000039899	Fgl2	2.49199	7.26e-11	1.86e-08	yes	up	0.776667	4.36333	fibrinogen-like protein 2 [Source:MGI Symbol;Acc:MGI:103266]
ENSMUSG00000020143	Dock2	2.669	7.66e-11	1.93e-08	yes	up	1.11333	7.34667	dedicator of cyto-kinesis 2 [Source:MGI Symbol;Acc:MGI:2149010]
ENSMUSG00000030577	Cd22	4.908	8.55e-11	2.13e-08	yes	up	0.106667	2.94333	CD22 antigen [Source:MGI Symbol;Acc:MGI:88322]
ENSMUSG00000105703	Gm43305	-2.9767	9.01e-11	2.21e-08	yes	down	17.2967	1.53667	predicted gene 43305 [Source:MGI Symbol;Acc:MGI:5663442]
ENSMUSG00000030111	A2m	3.66997	9.76e-11	2.37e-08	yes	up	1.03333	12.5633	alpha-2-macroglobulin [Source:MGI Symbol;Acc:MGI:2449119]
ENSMUSG00000057596	Trim30d	3.22926	1.19e-10	2.84e-08	yes	up	0.596667	6.18333	tripartite motif-containing 30D [Source:MGI Symbol;Acc:MGI:3035181]
ENSMUSG00000064267	Hvcn1	2.84102	1.25e-10	2.95e-08	yes	up	2.88	17.48	hydrogen voltage-gated channel 1 [Source:MGI Symbol;Acc:MGI:1921346]
ENSMUSG00000017830	Dhx58	2.98912	1.41e-10	3.29e-08	yes	up	1.12	6.12	DEXH (Asp-Glu-X-His) box polypeptide 58 [Source:MGI Symbol;Acc:MGI:1931560]
ENSMUSG00000043008	Klhl6	2.91782	1.61e-10	3.71e-08	yes	up	1.31333	10.4033	kelch-like 6 [Source:MGI Symbol;Acc:MGI:2686922]
ENSMUSG00000018774	Cd68	3.11207	1.78e-10	4.04e-08	yes	up	12.3867	96.5767	CD68 antigen [Source:MGI Symbol;Acc:MGI:88342]
ENSMUSG00000023992	Trem2	3.25327	1.81e-10	4.07e-08	yes	up	30.6767	289.387	triggering receptor expressed on myeloid cells 2 [Source:MGI Symbol;Acc:MGI:1913150]
ENSMUSG00000044468	Tent5c	3.16538	1.88e-10	4.17e-08	yes	up	0.993333	9.2	terminal nucleotidyltransferase 5C [Source:MGI Symbol;Acc:MGI:1921895]
ENSMUSG00000033355	Rtp4	3.09902	1.95e-10	4.29e-08	yes	up	4.12667	34.2367	receptor transporter protein 4 [Source:MGI Symbol;Acc:MGI:1915025]
ENSMUSG00000073490	Ifi207	5.30026	2.22e-10	4.82e-08	yes	up	0.09	3.23	interferon activated gene 207 [Source:MGI Symbol;Acc:MGI:2138302]
ENSMUSG00000079484	Phyhd1	1.98968	2.34e-10	5.01e-08	yes	up	12.9433	45.2067	phytanoyl-CoA dioxygenase domain containing 1 [Source:MGI Symbol;Acc:MGI:3612860]
ENSMUSG00000002111	Spi1	2.46581	2.44e-10	5.17e-08	yes	up	4.27667	25.7867	spleen focus forming virus (SFFV) proviral integration oncogene [Source:MGI Symbol;Acc:MGI:98282]
ENSMUSG00000058163	Gm5431	3.98256	2.48e-10	5.21e-08	yes	up	0.143333	8.65667	predicted gene 5431 [Source:MGI Symbol;Acc:MGI:3645205]
ENSMUSG00000035208	Slfn8	3.01906	2.65e-10	5.5e-08	yes	up	0.523333	4.55	schlafen 8 [Source:MGI Symbol;Acc:MGI:2672859]
ENSMUSG00000068245	Phf11d	3.88654	3.43e-10	7.04e-08	yes	up	0.373333	6.45667	PHD finger protein 11D [Source:MGI Symbol;Acc:MGI:1277133]
ENSMUSG00000033777	Tlr13	2.98647	4.19e-10	8.5e-08	yes	up	0.986667	5.50667	toll-like receptor 13 [Source:MGI Symbol;Acc:MGI:3045213]
ENSMUSG00000029622	Arpc1b	1.92212	4.33e-10	8.69e-08	yes	up	16.6767	57.8967	actin related protein 2/3 complex, subunit 1B [Source:MGI Symbol;Acc:MGI:1343142]
ENSMUSG00000046879	Irgm1	2.54703	4.71e-10	9.35e-08	yes	up	6.86667	41.28	immunity-related GTPase family M member 1 [Source:MGI Symbol;Acc:MGI:107567]
ENSMUSG00000044583	Tlr7	3.16059	4.81e-10	9.45e-08	yes	up	1.12667	13.38	toll-like receptor 7 [Source:MGI Symbol;Acc:MGI:2176882]
ENSMUSG00000028037	Ifi44	2.79532	5.46e-10	1.06e-07	yes	up	0.93	5.62	interferon-induced protein 44 [Source:MGI Symbol;Acc:MGI:2443016]
ENSMUSG00000034957	Cebpa	1.92493	6.37e-10	1.22e-07	yes	up	6.54	24.93	CCAAT/enhancer binding protein (C/EBP), alpha [Source:MGI Symbol;Acc:MGI:99480]
ENSMUSG00000041736	Tspo	2.22839	6.9e-10	1.31e-07	yes	up	8.94667	41.1167	translocator protein [Source:MGI Symbol;Acc:MGI:88222]
ENSMUSG00000015950	Ncf1	2.22935	8.03e-10	1.51e-07	yes	up	4.79667	23.3667	neutrophil cytosolic factor 1 [Source:MGI Symbol;Acc:MGI:97283]
ENSMUSG00000039013	Siglecf	4.48979	9.09e-10	1.7e-07	yes	up	0.29	7.22667	sialic acid binding Ig-like lectin F [Source:MGI Symbol;Acc:MGI:2681107]
ENSMUSG00000050335	Lgals3	4.0505	1.05e-09	1.93e-07	yes	up	0.773333	8.83333	lectin, galactose binding, soluble 3 [Source:MGI Symbol;Acc:MGI:96778]
ENSMUSG00000043263	Ifi209	4.82515	1.05e-09	1.93e-07	yes	up	0.106667	2.14333	interferon activated gene 209 [Source:MGI Symbol;Acc:MGI:2138243]
ENSMUSG00000015852	Fcrls	1.62385	1.36e-09	2.47e-07	yes	up	19.2067	59.9233	Fc receptor-like S, scavenger receptor [Source:MGI Symbol;Acc:MGI:1933397]
ENSMUSG00000040528	Milr1	4.3259	1.44e-09	2.58e-07	yes	up	0.316667	6.87	mast cell immunoglobulin like receptor 1 [Source:MGI Symbol;Acc:MGI:2685731]
ENSMUSG00000020641	Rsad2	3.2359	1.47e-09	2.61e-07	yes	up	0.783333	5.64	radical S-adenosyl methionine domain containing 2 [Source:MGI Symbol;Acc:MGI:1929628]
ENSMUSG00000001123	Lgals9	2.12674	1.81e-09	3.18e-07	yes	up	8.97667	39.1133	lectin, galactose binding, soluble 9 [Source:MGI Symbol;Acc:MGI:109496]
ENSMUSG00000034459	Ifit1	3.1235	1.92e-09	3.34e-07	yes	up	2.15	19.1733	interferon-induced protein with tetratricopeptide repeats 1 [Source:MGI Symbol;Acc:MGI:99450]
ENSMUSG00000026104	Stat1	1.76669	2.2e-09	3.79e-07	yes	up	11.6433	38.6867	signal transducer and activator of transcription 1 [Source:MGI Symbol;Acc:MGI:103063]
ENSMUSG00000052160	Pld4	2.75649	2.36e-09	4.03e-07	yes	up	10.1067	64.5167	phospholipase D family, member 4 [Source:MGI Symbol;Acc:MGI:2144765]
ENSMUSG00000051439	Cd14	2.99277	2.46e-09	4.18e-07	yes	up	2.92	23.5467	CD14 antigen [Source:MGI Symbol;Acc:MGI:88318]
ENSMUSG00000070327	Rnf213	1.90914	2.55e-09	4.28e-07	yes	up	3.43667	15.3567	ring finger protein 213 [Source:MGI Symbol;Acc:MGI:1289196]
ENSMUSG00000038147	Cd84	3.02929	2.59e-09	4.32e-07	yes	up	2.61333	27.1167	CD84 antigen [Source:MGI Symbol;Acc:MGI:1336885]
ENSMUSG00000020399	Havcr2	2.49832	3.41e-09	5.64e-07	yes	up	25.18	34.2967	hepatitis A virus cellular receptor 2 [Source:MGI Symbol;Acc:MGI:2159682]
ENSMUSG00000030798	Cd37	2.60603	3.57e-09	5.84e-07	yes	up	6.04333	30.44	CD37 antigen [Source:MGI Symbol;Acc:MGI:88330]
ENSMUSG00000022014	Epsti1	3.08843	3.87e-09	6.28e-07	yes	up	0.78	5.48667	epithelial stromal interaction 1 (breast) [Source:MGI Symbol;Acc:MGI:1915168]
ENSMUSG00000078945	Naip2	3.32657	3.92e-09	6.3e-07	yes	up	0.373333	3.84333	NLR family, apoptosis inhibitory protein 2 [Source:MGI Symbol;Acc:MGI:1298226]
ENSMUSG00000071713	Csf2rb	2.8556	4.04e-09	6.39e-07	yes	up	1.20333	3.70667	colony stimulating factor 2 receptor, beta, low-affinity (granulocyte-macrophage) [Source:MGI Symbol;Acc:MGI:1339759]
ENSMUSG00000000386	Mx1	3.71043	4.02e-09	6.39e-07	yes	up	0.3	4.66	MX dynamin-like GTPase 1 [Source:MGI Symbol;Acc:MGI:97243]
ENSMUSG00000024079	Eif2ak2	2.05304	4.24e-09	6.65e-07	yes	up	2.45667	11.2833	eukaryotic translation initiation factor 2-alpha kinase 2 [Source:MGI Symbol;Acc:MGI:1353449]
ENSMUSG00000007891	Ctsd	2.53258	5.26e-09	8.14e-07	yes	up	293.243	1690.48	cathepsin D [Source:MGI Symbol;Acc:MGI:88562]
ENSMUSG00000063286	Gm8995	2.75473	5.28e-09	8.14e-07	yes	up	0.636667	4.56667	predicted gene 8995 [Source:MGI Symbol;Acc:MGI:3644223]
ENSMUSG00000025017	Pik3ap1	2.39242	5.57e-09	8.51e-07	yes	up	1.78	9.21	phosphoinositide-3-kinase adaptor protein 1 [Source:MGI Symbol;Acc:MGI:1933177]
ENSMUSG00000035929	H2-Q4	2.90055	5.73e-09	8.7e-07	yes	up	5.61667	42.7167	histocompatibility 2, Q region locus 4 [Source:MGI Symbol;Acc:MGI:95933]
ENSMUSG00000079419	Ms4a6c	3.73178	7e-09	1.05e-06	yes	up	0.693333	5.29	membrane-spanning 4-domains, subfamily A, member 6C [Source:MGI Symbol;Acc:MGI:2385644]
ENSMUSG00000078606	Gm4070	1.87678	7.17e-09	1.07e-06	yes	up	1.84	3.85667	predicted gene 4070 [Source:MGI Symbol;Acc:MGI:3782245]
ENSMUSG00000015243	Abca1	2.30581	7.41e-09	1.1e-06	yes	up	6.45667	28.8767	ATP-binding cassette, sub-family A (ABC1), member 1 [Source:MGI Symbol;Acc:MGI:99607]
ENSMUSG00000062488	Ifit3b	3.1363	9.49e-09	1.38e-06	yes	up	3.79	33.8033	interferon-induced protein with tetratricopeptide repeats 3B [Source:MGI Symbol;Acc:MGI:3698419]
ENSMUSG00000034116	Vav1	2.20399	9.54e-09	1.38e-06	yes	up	2.50667	11.6133	vav 1 oncogene [Source:MGI Symbol;Acc:MGI:98923]
ENSMUSG00000018654	Ikzf1	2.08905	9.45e-09	1.38e-06	yes	up	1.57667	6.62333	IKAROS family zinc finger 1 [Source:MGI Symbol;Acc:MGI:1342540]
ENSMUSG00000074151	Nlrc5	2.89256	9.66e-09	1.39e-06	yes	up	0.433333	3.92667	NLR family, CARD domain containing 5 [Source:MGI Symbol;Acc:MGI:3612191]
ENSMUSG00000047798	Cd300lf	4.72465	1.04e-08	1.48e-06	yes	up	0.0533333	2.54667	CD300 molecule like family member F [Source:MGI Symbol;Acc:MGI:2442359]
ENSMUSG00000046410	Kcnk6	1.77216	1.05e-08	1.48e-06	yes	up	2.04	7.01	potassium inwardly-rectifying channel, subfamily K, member 6 [Source:MGI Symbol;Acc:MGI:1891291]
ENSMUSG00000004552	Ctse	2.82617	1.06e-08	1.49e-06	yes	up	1.41	10.0333	cathepsin E [Source:MGI Symbol;Acc:MGI:107361]
ENSMUSG00000047407	Tgif1	2.92694	1.08e-08	1.49e-06	yes	up	1.02	7.49333	TGFB-induced factor homeobox 1 [Source:MGI Symbol;Acc:MGI:1194497]
ENSMUSG00000028581	Laptm5	2.32009	1.07e-08	1.49e-06	yes	up	27.21	126.6	lysosomal-associated protein transmembrane 5 [Source:MGI Symbol;Acc:MGI:108046]
ENSMUSG00000073555	Gm4951	4.46513	1.14e-08	1.57e-06	yes	up	0.133333	2.81333	predicted gene 4951 [Source:MGI Symbol;Acc:MGI:3644953]
ENSMUSG00000037405	Icam1	2.50624	1.39e-08	1.89e-06	yes	up	1.8	10.2233	intercellular adhesion molecule 1 [Source:MGI Symbol;Acc:MGI:96392]
ENSMUSG00000030789	Itgax	7.09387	1.43e-08	1.93e-06	yes	up	0.15	22.37	integrin alpha X [Source:MGI Symbol;Acc:MGI:96609]
ENSMUSG00000027004	Frzb	-2.35157	1.5e-08	2.02e-06	yes	down	16.9133	3.80333	frizzled-related protein [Source:MGI Symbol;Acc:MGI:892032]
ENSMUSG00000024300	Myo1f	2.65852	1.58e-08	2.1e-06	yes	up	1.49667	10.1833	myosin IF [Source:MGI Symbol;Acc:MGI:107711]
ENSMUSG00000032661	Oas3	7.65248	1.7e-08	2.25e-06	yes	up	0	0.82	2'-5' oligoadenylate synthetase 3 [Source:MGI Symbol;Acc:MGI:2180850]
ENSMUSG00000030560	Ctsc	2.38554	1.75e-08	2.28e-06	yes	up	5.48667	27.86	cathepsin C [Source:MGI Symbol;Acc:MGI:109553]
ENSMUSG00000031004	Mki67	2.7016	1.74e-08	2.28e-06	yes	up	0.24	1.65667	antigen identified by monoclonal antibody Ki 67 [Source:MGI Symbol;Acc:MGI:106035]
ENSMUSG00000034422	Parp14	2.35247	1.82e-08	2.36e-06	yes	up	0.95	4.88333	poly (ADP-ribose) polymerase family, member 14 [Source:MGI Symbol;Acc:MGI:1919489]
ENSMUSG00000045502	Hcar2	7.63946	2.26e-08	2.91e-06	yes	up	0.0133333	3.83333	hydroxycarboxylic acid receptor 2 [Source:MGI Symbol;Acc:MGI:1933383]
ENSMUSG00000041695	Kcnj2	1.81144	2.42e-08	3.09e-06	yes	up	4.34667	15.1233	potassium inwardly-rectifying channel, subfamily J, member 2 [Source:MGI Symbol;Acc:MGI:104744]
ENSMUSG00000081214	Rpl35a-ps2	21.7136	2.78e-08	3.53e-06	yes	up	0	52.0533	ribosomal protein L35A, pseudogene 2 [Source:MGI Symbol;Acc:MGI:3705461]
ENSMUSG00000002325	Irf9	1.68777	2.86e-08	3.6e-06	yes	up	7.63667	23.4833	interferon regulatory factor 9 [Source:MGI Symbol;Acc:MGI:107587]
ENSMUSG00000040613	Apobec1	3.27772	3.26e-08	4.08e-06	yes	up	1.13333	11.8167	apolipoprotein B mRNA editing enzyme, catalytic polypeptide 1 [Source:MGI Symbol;Acc:MGI:103298]
ENSMUSG00000025534	Gusb	2.05469	3.55e-08	4.42e-06	yes	up	13.19	43.9433	glucuronidase, beta [Source:MGI Symbol;Acc:MGI:95872]
ENSMUSG00000021886	Gpr65	7.56448	3.85e-08	4.73e-06	yes	up	0.0133333	3.35333	G-protein coupled receptor 65 [Source:MGI Symbol;Acc:MGI:108031]
ENSMUSG00000104713	Gbp6	2.80678	3.84e-08	4.73e-06	yes	up	0.733333	6.03333	guanylate binding protein 6 [Source:MGI Symbol;Acc:MGI:2140937]
ENSMUSG00000021665	Hexb	2.27238	3.97e-08	4.84e-06	yes	up	106.577	513.797	hexosaminidase B [Source:MGI Symbol;Acc:MGI:96074]
ENSMUSG00000066258	Trim12a	2.45545	4.31e-08	5.22e-06	yes	up	2.01667	10.29	tripartite motif-containing 12A [Source:MGI Symbol;Acc:MGI:1923931]
ENSMUSG00000028459	Cd72	3.16865	4.35e-08	5.23e-06	yes	up	2.25	13.63	CD72 antigen [Source:MGI Symbol;Acc:MGI:88345]
ENSMUSG00000022876	Samsn1	2.93097	4.55e-08	5.45e-06	yes	up	1.38	10.81	SAM domain, SH3 domain and nuclear localization signals, 1 [Source:MGI Symbol;Acc:MGI:1914992]
ENSMUSG00000033685	Ucp2	2.09972	4.77e-08	5.62e-06	yes	up	25.4033	106.327	uncoupling protein 2 (mitochondrial, proton carrier) [Source:MGI Symbol;Acc:MGI:109354]
ENSMUSG00000102683	Gm37375	7.43959	4.79e-08	5.62e-06	yes	up	0	25.1567	predicted gene, 37375 [Source:MGI Symbol;Acc:MGI:5610603]
ENSMUSG00000037921	Ddx60	3.0857	4.77e-08	5.62e-06	yes	up	0.29	2.73333	DEAD (Asp-Glu-Ala-Asp) box polypeptide 60 [Source:MGI Symbol;Acc:MGI:2384570]
ENSMUSG00000066861	Oas1g	4.69951	4.89e-08	5.71e-06	yes	up	0.286667	4.44	2'-5' oligoadenylate synthetase 1G [Source:MGI Symbol;Acc:MGI:97429]
ENSMUSG00000029826	Zc3hav1	2.01915	5.19e-08	6.02e-06	yes	up	1.47333	6.13	zinc finger CCCH type, antiviral 1 [Source:MGI Symbol;Acc:MGI:1926031]
ENSMUSG00000044827	Tlr1	3.75181	5.35e-08	6.16e-06	yes	up	0.273333	4.08667	toll-like receptor 1 [Source:MGI Symbol;Acc:MGI:1341295]
ENSMUSG00000026177	Slc11a1	3.35804	5.4e-08	6.18e-06	yes	up	3.1	33.5433	solute carrier family 11 (proton-coupled divalent metal ion transporters), member 1 [Source:MGI Symbol;Acc:MGI:1345275]
ENSMUSG00000071637	Cebpd	2.7617	6.07e-08	6.9e-06	yes	up	1.12	7.58333	CCAAT/enhancer binding protein (C/EBP), delta [Source:MGI Symbol;Acc:MGI:103573]
ENSMUSG00000030220	Arhgdib	1.78076	6.51e-08	7.36e-06	yes	up	12.6167	44.48	Rho, GDP dissociation inhibitor (GDI) beta [Source:MGI Symbol;Acc:MGI:101940]
ENSMUSG00000070034	Sp110	2.3167	6.58e-08	7.4e-06	yes	up	1.31	6.89667	Sp110 nuclear body protein [Source:MGI Symbol;Acc:MGI:1923364]
ENSMUSG00000072620	Slfn2	2.35163	8.06e-08	9e-06	yes	up	2.4	12.02	schlafen 2 [Source:MGI Symbol;Acc:MGI:1313258]
ENSMUSG00000021998	Lcp1	1.82027	8.13e-08	9.03e-06	yes	up	5.47667	20.0133	lymphocyte cytosolic protein 1 [Source:MGI Symbol;Acc:MGI:104808]
ENSMUSG00000054072	Iigp1	3.03222	8.29e-08	9.15e-06	yes	up	1.25333	9.68333	interferon inducible GTPase 1 [Source:MGI Symbol;Acc:MGI:1926259]
ENSMUSG00000040296	Ddx58	1.76002	8.48e-08	9.31e-06	yes	up	2.95	8.34333	DEAD (Asp-Glu-Ala-Asp) box polypeptide 58 [Source:MGI Symbol;Acc:MGI:2442858]
ENSMUSG00000016496	Cd274	2.26966	8.76e-08	9.5e-06	yes	up	0.873333	4.18333	CD274 antigen [Source:MGI Symbol;Acc:MGI:1926446]
ENSMUSG00000036594	H2-Aa	3.89052	8.75e-08	9.5e-06	yes	up	1.06	14.3533	histocompatibility 2, class II antigen A, alpha [Source:MGI Symbol;Acc:MGI:95895]
ENSMUSG00000048865	Arhgap30	1.89662	9.64e-08	1.04e-05	yes	up	1.48	5.54	Rho GTPase activating protein 30 [Source:MGI Symbol;Acc:MGI:2684948]
ENSMUSG00000040751	Lat2	2.94374	1.05e-07	1.13e-05	yes	up	3.46	18.17	linker for activation of T cells family, member 2 [Source:MGI Symbol;Acc:MGI:1926479]
ENSMUSG00000033450	Tagap	2.91979	1.14e-07	1.21e-05	yes	up	0.523333	3.73333	T cell activation Rho GTPase activating protein [Source:MGI Symbol;Acc:MGI:3615484]
ENSMUSG00000068699	Flnc	2.03883	1.23e-07	1.3e-05	yes	up	0.41	1.69667	filamin C, gamma [Source:MGI Symbol;Acc:MGI:95557]
ENSMUSG00000001750	Tcirg1	1.62338	1.27e-07	1.34e-05	yes	up	10.72	32.3067	T cell, immune regulator 1, ATPase, H+ transporting, lysosomal V0 protein A3 [Source:MGI Symbol;Acc:MGI:1350931]
ENSMUSG00000026628	Atf3	2.9914	1.29e-07	1.36e-05	yes	up	1.32667	6.98667	activating transcription factor 3 [Source:MGI Symbol;Acc:MGI:109384]
ENSMUSG00000035692	Isg15	3.06599	1.32e-07	1.38e-05	yes	up	6.09667	51.4833	ISG15 ubiquitin-like modifier [Source:MGI Symbol;Acc:MGI:1855694]
ENSMUSG00000024397	Aif1	2.28129	1.33e-07	1.38e-05	yes	up	11.7933	60.3633	allograft inflammatory factor 1 [Source:MGI Symbol;Acc:MGI:1343098]
ENSMUSG00000054520	Sh3bp2	2.14908	1.37e-07	1.42e-05	yes	up	1.79	8.67	SH3-domain binding protein 2 [Source:MGI Symbol;Acc:MGI:1346349]
ENSMUSG00000026167	Wnt10a	-1.99925	1.42e-07	1.45e-05	yes	down	7.24333	1.93333	wingless-type MMTV integration site family, member 10A [Source:MGI Symbol;Acc:MGI:108071]
ENSMUSG00000026548	Slamf9	3.54418	1.54e-07	1.58e-05	yes	up	0.96	11.59	SLAM family member 9 [Source:MGI Symbol;Acc:MGI:1923692]
ENSMUSG00000044811	Cd300c2	2.87498	1.57e-07	1.59e-05	yes	up	4.33333	32.37	CD300C molecule 2 [Source:MGI Symbol;Acc:MGI:2153249]
ENSMUSG00000032440	Tgfbr2	1.73124	1.75e-07	1.75e-05	yes	up	7.54	24.8933	transforming growth factor, beta receptor II [Source:MGI Symbol;Acc:MGI:98729]
ENSMUSG00000026380	Tfcp2l1	1.97775	1.74e-07	1.75e-05	yes	up	1.29333	4.88667	transcription factor CP2-like 1 [Source:MGI Symbol;Acc:MGI:2444691]
ENSMUSG00000052142	Rasal3	2.34059	1.86e-07	1.85e-05	yes	up	1.75333	7.43333	RAS protein activator like 3 [Source:MGI Symbol;Acc:MGI:2444128]
ENSMUSG00000071068	Treml2	3.16839	1.91e-07	1.9e-05	yes	up	0.386667	2.88333	triggering receptor expressed on myeloid cells-like 2 [Source:MGI Symbol;Acc:MGI:2147038]
ENSMUSG00000038507	Parp12	1.62311	1.99e-07	1.96e-05	yes	up	4.59333	13.1733	poly (ADP-ribose) polymerase family, member 12 [Source:MGI Symbol;Acc:MGI:2143990]
ENSMUSG00000005413	Hmox1	2.56724	2.28e-07	2.24e-05	yes	up	4.31667	25.2467	heme oxygenase 1 [Source:MGI Symbol;Acc:MGI:96163]
ENSMUSG00000031838	Ifi30	2.48017	2.34e-07	2.29e-05	yes	up	4.48667	24.6433	interferon gamma inducible protein 30 [Source:MGI Symbol;Acc:MGI:2137648]
ENSMUSG00000032690	Oas2	2.8013	2.36e-07	2.3e-05	yes	up	0.253333	1.57	2'-5' oligoadenylate synthetase 2 [Source:MGI Symbol;Acc:MGI:2180852]
ENSMUSG00000024998	Plce1	2.04042	2.54e-07	2.45e-05	yes	up	2.45667	5.70667	phospholipase C, epsilon 1 [Source:MGI Symbol;Acc:MGI:1921305]
ENSMUSG00000018930	Ccl4	5.13425	2.79e-07	2.68e-05	yes	up	0.36	13.8067	chemokine (C-C motif) ligand 4 [Source:MGI Symbol;Acc:MGI:98261]
ENSMUSG00000024621	Csf1r	1.68365	2.83e-07	2.7e-05	yes	up	46.37	165	colony stimulating factor 1 receptor [Source:MGI Symbol;Acc:MGI:1339758]
ENSMUSG00000026656	Fcgr2b	2.81726	2.96e-07	2.82e-05	yes	up	3.78333	32.36	Fc receptor, IgG, low affinity IIb [Source:MGI Symbol;Acc:MGI:95499]
ENSMUSG00000030786	Itgam	1.79858	3.11e-07	2.93e-05	yes	up	7.90667	26.3867	integrin alpha M [Source:MGI Symbol;Acc:MGI:96607]
ENSMUSG00000028480	Glipr2	2.39381	3.12e-07	2.93e-05	yes	up	1.68	8.53667	GLI pathogenesis-related 2 [Source:MGI Symbol;Acc:MGI:1917770]
ENSMUSG00000023224	Serping1	2.15864	3.12e-07	2.93e-05	yes	up	4.87	22.9267	serine (or cysteine) peptidase inhibitor, clade G, member 1 [Source:MGI Symbol;Acc:MGI:894696]
ENSMUSG00000022901	Cd86	2.61798	3.17e-07	2.95e-05	yes	up	1.77667	11.4033	CD86 antigen [Source:MGI Symbol;Acc:MGI:101773]
ENSMUSG00000027074	Slc43a3	3.52708	3.18e-07	2.95e-05	yes	up	0.666667	5.7	solute carrier family 43, member 3 [Source:MGI Symbol;Acc:MGI:1931054]
ENSMUSG00000054717	Hmgb2	2.19556	3.58e-07	3.3e-05	yes	up	2.83333	13.8867	high mobility group box 2 [Source:MGI Symbol;Acc:MGI:96157]
ENSMUSG00000026536	Ifi211	4.22592	4.09e-07	3.76e-05	yes	up	0.22	4.18667	interferon activated gene 211 [Source:MGI Symbol;Acc:MGI:3041120]
ENSMUSG00000022831	Hcls1	2.10043	4.36e-07	3.99e-05	yes	up	5.15667	22.14	hematopoietic cell specific Lyn substrate 1 [Source:MGI Symbol;Acc:MGI:104568]
ENSMUSG00000034855	Cxcl10	6.02868	4.49e-07	4.08e-05	yes	up	0.58	27.3333	chemokine (C-X-C motif) ligand 10 [Source:MGI Symbol;Acc:MGI:1352450]
ENSMUSG00000049502	Dtx3l	1.46435	4.53e-07	4.1e-05	yes	up	1.63667	4.59333	deltex 3-like, E3 ubiquitin ligase [Source:MGI Symbol;Acc:MGI:2656973]
ENSMUSG00000067212	H2-T23	1.89961	4.68e-07	4.18e-05	yes	up	22.1867	84.8233	histocompatibility 2, T region locus 23 [Source:MGI Symbol;Acc:MGI:95957]
ENSMUSG00000041827	Oasl1	3.35076	4.65e-07	4.18e-05	yes	up	0.286667	2.65667	2'-5' oligoadenylate synthetase-like 1 [Source:MGI Symbol;Acc:MGI:2180849]
ENSMUSG00000056888	Glipr1	3.23031	4.68e-07	4.18e-05	yes	up	0.726667	7.22667	GLI pathogenesis-related 1 (glioma) [Source:MGI Symbol;Acc:MGI:1920940]
ENSMUSG00000058715	Fcer1g	2.70286	4.76e-07	4.23e-05	yes	up	25.5233	163.477	Fc receptor, IgE, high affinity I, gamma polypeptide [Source:MGI Symbol;Acc:MGI:95496]
ENSMUSG00000007613	Tgfbr1	1.59408	5.2e-07	4.6e-05	yes	up	9.09333	28.3233	transforming growth factor, beta receptor I [Source:MGI Symbol;Acc:MGI:98728]
ENSMUSG00000005142	Man2b1	1.39111	5.28e-07	4.65e-05	yes	up	19.6033	52.8333	mannosidase 2, alpha B1 [Source:MGI Symbol;Acc:MGI:107286]
ENSMUSG00000035778	Ggta1	2.26219	5.44e-07	4.77e-05	yes	up	2.94667	10.6833	glycoprotein galactosyltransferase alpha 1, 3 [Source:MGI Symbol;Acc:MGI:95704]
ENSMUSG00000038224	Serpinf2	4.95814	5.57e-07	4.86e-05	yes	up	0.123333	4.23667	serine (or cysteine) peptidase inhibitor, clade F, member 2 [Source:MGI Symbol;Acc:MGI:107173]
ENSMUSG00000055413	H2-Q5	3.4896	5.65e-07	4.9e-05	yes	up	0.523333	5.43	histocompatibility 2, Q region locus 5 [Source:MGI Symbol;Acc:MGI:95934]
ENSMUSG00000025432	Avil	4.74855	6.1e-07	5.24e-05	yes	up	0.08	2.02667	advillin [Source:MGI Symbol;Acc:MGI:1333798]
ENSMUSG00000032359	Ctsh	2.05113	6.08e-07	5.24e-05	yes	up	18.3667	76.4367	cathepsin H [Source:MGI Symbol;Acc:MGI:107285]
ENSMUSG00000059498	Fcgr3	2.4509	6.44e-07	5.51e-05	yes	up	15.58	84.96	Fc receptor, IgG, low affinity III [Source:MGI Symbol;Acc:MGI:95500]
ENSMUSG00000090124	Ugt1a7c	2.94085	6.64e-07	5.66e-05	yes	up	0.59	4.25333	UDP glucuronosyltransferase 1 family, polypeptide A7C [Source:MGI Symbol;Acc:MGI:3032636]
ENSMUSG00000022148	Fyb	2.26256	6.81e-07	5.78e-05	yes	up	2.03333	10.8233	FYN binding protein [Source:MGI Symbol;Acc:MGI:1346327]
ENSMUSG00000040747	Cd53	2.30994	7.24e-07	6.11e-05	yes	up	7.85	38.9133	CD53 antigen [Source:MGI Symbol;Acc:MGI:88341]
ENSMUSG00000021948	Prkcd	1.58109	8.96e-07	7.53e-05	yes	up	7.34333	21.0733	protein kinase C, delta [Source:MGI Symbol;Acc:MGI:97598]
ENSMUSG00000022912	Pros1	1.85113	9e-07	7.53e-05	yes	up	6.36333	21.6833	protein S (alpha) [Source:MGI Symbol;Acc:MGI:1095733]
ENSMUSG00000051504	Siglech	1.59042	9.13e-07	7.6e-05	yes	up	14.5067	46.5633	sialic acid binding Ig-like lectin H [Source:MGI Symbol;Acc:MGI:2443256]
ENSMUSG00000028270	Gbp2	2.37247	1.08e-06	8.94e-05	yes	up	2.06333	10.81	guanylate binding protein 2 [Source:MGI Symbol;Acc:MGI:102772]
ENSMUSG00000023341	Mx2	2.91927	1.14e-06	9.43e-05	yes	up	0.85	7.23667	MX dynamin-like GTPase 2 [Source:MGI Symbol;Acc:MGI:97244]
ENSMUSG00000016206	H2-M3	2.05746	1.16e-06	9.57e-05	yes	up	2.64	11.0633	histocompatibility 2, M region locus 3 [Source:MGI Symbol;Acc:MGI:95915]
ENSMUSG00000110249	9330121K16Rik	-1.75977	1.18e-06	9.68e-05	yes	down	14.65	4.61333	RIKEN cDNA 9330121K16 gene [Source:MGI Symbol;Acc:MGI:2443625]
ENSMUSG00000024965	Fermt3	2.04585	1.21e-06	9.88e-05	yes	up	3.08333	13.36	fermitin family member 3 [Source:MGI Symbol;Acc:MGI:2147790]
ENSMUSG00000037731	Themis2	2.50247	1.29e-06	0.000104908	yes	up	0.52	2.92667	thymocyte selection associated family member 2 [Source:MGI Symbol;Acc:MGI:2446213]
ENSMUSG00000020914	Top2a	2.06951	1.31e-06	0.000105708	yes	up	1.12667	3.90667	topoisomerase (DNA) II alpha [Source:MGI Symbol;Acc:MGI:98790]
ENSMUSG00000035394	Cfap53	4.84811	1.33e-06	0.000107085	yes	up	0.13	2.81	cilia and flagella associated protein 53 [Source:MGI Symbol;Acc:MGI:1921703]
ENSMUSG00000027399	Il1a	2.87542	1.36e-06	0.00010908	yes	up	0.456667	2.98	interleukin 1 alpha [Source:MGI Symbol;Acc:MGI:96542]
ENSMUSG00000017009	Sdc4	1.28924	1.39e-06	0.000110513	yes	up	31.3867	76.69	syndecan 4 [Source:MGI Symbol;Acc:MGI:1349164]
ENSMUSG00000024308	Tapbp	1.24417	1.6e-06	0.00012686	yes	up	17.6033	40.45	TAP binding protein [Source:MGI Symbol;Acc:MGI:1201689]
ENSMUSG00000055541	Lair1	2.08889	1.73e-06	0.000136987	yes	up	4.84	25.8233	leukocyte-associated Ig-like receptor 1 [Source:MGI Symbol;Acc:MGI:105492]
ENSMUSG00000026786	Apbb1ip	2.05703	1.81e-06	0.000142429	yes	up	3.06	12.74	amyloid beta (A4) precursor protein-binding, family B, member 1 interacting protein [Source:MGI Symbol;Acc:MGI:1861354]
ENSMUSG00000036908	Unc93b1	2.05451	1.84e-06	0.000144113	yes	up	12.4	52.0033	unc-93 homolog B1, TLR signaling regulator [Source:MGI Symbol;Acc:MGI:1859307]
ENSMUSG00000008540	Mgst1	2.09514	1.87e-06	0.000146128	yes	up	8.05667	42.4733	microsomal glutathione S-transferase 1 [Source:MGI Symbol;Acc:MGI:1913850]
ENSMUSG00000022323	Rida	1.52232	1.94e-06	0.000150698	yes	up	45.5933	131.5	reactive intermediate imine deaminase A homolog [Source:MGI Symbol;Acc:MGI:1095401]
ENSMUSG00000029771	Irf5	2.13125	2.24e-06	0.000173358	yes	up	2.64	11.3533	interferon regulatory factor 5 [Source:MGI Symbol;Acc:MGI:1350924]
ENSMUSG00000070031	Sp140	3.03975	2.31e-06	0.00017847	yes	up	0.79	4.03	Sp140 nuclear body protein [Source:MGI Symbol;Acc:MGI:3702467]
ENSMUSG00000035042	Ccl5	6.3483	2.41e-06	0.000184685	yes	up	0.173333	17.4467	chemokine (C-C motif) ligand 5 [Source:MGI Symbol;Acc:MGI:98262]
ENSMUSG00000002603	Tgfb1	1.93079	2.6e-06	0.000198831	yes	up	5.29	20.1933	transforming growth factor, beta 1 [Source:MGI Symbol;Acc:MGI:98725]
ENSMUSG00000025283	Sat1	1.25983	2.63e-06	0.000200046	yes	up	56.25	142.993	spermidine/spermine N1-acetyl transferase 1 [Source:MGI Symbol;Acc:MGI:98233]
ENSMUSG00000085156	Snhg15	3.34186	2.65e-06	0.000201115	yes	up	6.70333	54.9233	small nucleolar RNA host gene 15 [Source:MGI Symbol;Acc:MGI:3650059]
ENSMUSG00000028859	Csf3r	2.58444	2.72e-06	0.000205393	yes	up	2.53333	15.0167	colony stimulating factor 3 receptor (granulocyte) [Source:MGI Symbol;Acc:MGI:1339755]
ENSMUSG00000026728	Vim	2.12249	2.79e-06	0.000210196	yes	up	38.91	159.29	vimentin [Source:MGI Symbol;Acc:MGI:98932]
ENSMUSG00000034457	Eda2r	3.66476	2.9e-06	0.000216992	yes	up	0.163333	1.69	ectodysplasin A2 receptor [Source:MGI Symbol;Acc:MGI:2442860]
ENSMUSG00000029915	Clec5a	2.41195	2.99e-06	0.000223081	yes	up	1.85667	10.67	C-type lectin domain family 5, member a [Source:MGI Symbol;Acc:MGI:1345151]
ENSMUSG00000037411	Serpine1	2.69378	3.17e-06	0.000235648	yes	up	0.31	1.88333	serine (or cysteine) peptidase inhibitor, clade E, member 1 [Source:MGI Symbol;Acc:MGI:97608]
ENSMUSG00000030745	Il21r	2.44844	3.31e-06	0.000244884	yes	up	0.873333	4.54	interleukin 21 receptor [Source:MGI Symbol;Acc:MGI:1890475]
ENSMUSG00000014599	Csf1	1.74777	3.36e-06	0.000247707	yes	up	7.87	30.7367	colony stimulating factor 1 (macrophage) [Source:MGI Symbol;Acc:MGI:1339753]
ENSMUSG00000022488	Nckap1l	1.79889	3.41e-06	0.000249242	yes	up	4.99	17.55	NCK associated protein 1 like [Source:MGI Symbol;Acc:MGI:1926063]
ENSMUSG00000102037	Bcl2a1a	4.49949	3.4e-06	0.000249242	yes	up	0.27	5.76667	B cell leukemia/lymphoma 2 related protein A1a [Source:MGI Symbol;Acc:MGI:102687]
ENSMUSG00000053175	Bcl3	3.44011	3.45e-06	0.000251427	yes	up	0.63	2.97333	B cell leukemia/lymphoma 3 [Source:MGI Symbol;Acc:MGI:88140]
ENSMUSG00000031207	Msn	1.47279	3.49e-06	0.000253399	yes	up	12.6167	34.92	moesin [Source:MGI Symbol;Acc:MGI:97167]
ENSMUSG00000099974	Bcl2a1d	5.77556	3.6e-06	0.000260119	yes	up	0.13	5.35333	B cell leukemia/lymphoma 2 related protein A1d [Source:MGI Symbol;Acc:MGI:1278325]
ENSMUSG00000024529	Lox	2.49016	3.61e-06	0.000260178	yes	up	0.373333	2.01	lysyl oxidase [Source:MGI Symbol;Acc:MGI:96817]
ENSMUSG00000032372	Plscr2	2.54408	3.7e-06	0.000265829	yes	up	1.05333	5.42	phospholipid scramblase 2 [Source:MGI Symbol;Acc:MGI:1270860]
ENSMUSG00000048852	Gm12185	2.11124	3.83e-06	0.000272325	yes	up	1.66333	7.22667	predicted gene 12185 [Source:MGI Symbol;Acc:MGI:3652173]
ENSMUSG00000033220	Rac2	2.49182	3.84e-06	0.000272325	yes	up	1.25	10.4867	Rac family small GTPase 2 [Source:MGI Symbol;Acc:MGI:97846]
ENSMUSG00000036995	Asap3	1.5553	3.84e-06	0.000272325	yes	up	1.93333	5.65667	ArfGAP with SH3 domain, ankyrin repeat and PH domain 3 [Source:MGI Symbol;Acc:MGI:2684986]
ENSMUSG00000026480	Ncf2	2.45211	3.88e-06	0.000274568	yes	up	3.15	15.0033	neutrophil cytosolic factor 2 [Source:MGI Symbol;Acc:MGI:97284]
ENSMUSG00000042659	Arrdc4	1.6514	3.91e-06	0.000275159	yes	up	3.92	11.3467	arrestin domain containing 4 [Source:MGI Symbol;Acc:MGI:1913662]
ENSMUSG00000032712	Resf1	1.64065	3.97e-06	0.000278741	yes	up	3.08	8.64333	retroelement silencing factor 1 [Source:MGI Symbol;Acc:MGI:1914496]
ENSMUSG00000041538	H2-Ob	3.57476	4.02e-06	0.000280777	yes	up	0.223333	2.68	histocompatibility 2, O region beta locus [Source:MGI Symbol;Acc:MGI:95925]
ENSMUSG00000020573	Pik3cg	2.01447	4.28e-06	0.000297122	yes	up	0.983333	3.89333	phosphatidylinositol-4,5-bisphosphate 3-kinase catalytic subunit gamma [Source:MGI Symbol;Acc:MGI:1353576]
ENSMUSG00000028362	Tnfsf8	7.49275	4.28e-06	0.000297122	yes	up	0	0.826667	tumor necrosis factor (ligand) superfamily, member 8 [Source:MGI Symbol;Acc:MGI:88328]
ENSMUSG00000026365	Cfh	1.44754	4.3e-06	0.000297264	yes	up	9.42	25.7867	complement component factor h [Source:MGI Symbol;Acc:MGI:88385]
ENSMUSG00000048779	P2ry6	2.09703	4.35e-06	0.00029984	yes	up	2.45667	10.1133	pyrimidinergic receptor P2Y, G-protein coupled, 6 [Source:MGI Symbol;Acc:MGI:2673874]
ENSMUSG00000031387	Renbp	2.28449	4.45e-06	0.000305297	yes	up	3.21	16.11	renin binding protein [Source:MGI Symbol;Acc:MGI:105940]
ENSMUSG00000004730	Adgre1	1.8685	4.52e-06	0.000307508	yes	up	5.81	18.58	adhesion G protein-coupled receptor E1 [Source:MGI Symbol;Acc:MGI:106912]
ENSMUSG00000000275	Trim25	1.38171	4.53e-06	0.000307508	yes	up	2.48667	6.59667	tripartite motif-containing 25 [Source:MGI Symbol;Acc:MGI:102749]
ENSMUSG00000054404	Slfn5	1.54057	4.52e-06	0.000307508	yes	up	4.21	8.64333	schlafen 5 [Source:MGI Symbol;Acc:MGI:1329004]
ENSMUSG00000002699	Lcp2	2.09218	4.59e-06	0.000310375	yes	up	1.47	6.2	lymphocyte cytosolic protein 2 [Source:MGI Symbol;Acc:MGI:1321402]
ENSMUSG00000031762	Mt2	2.03387	4.88e-06	0.000327345	yes	up	412.087	1650.55	metallothionein 2 [Source:MGI Symbol;Acc:MGI:97172]
ENSMUSG00000046186	Cd109	2.89438	4.86e-06	0.000327345	yes	up	0.176667	1.23333	CD109 antigen [Source:MGI Symbol;Acc:MGI:2445221]
ENSMUSG00000057143	Trim12c	1.8507	4.91e-06	0.000327542	yes	up	1.24	4.48333	tripartite motif-containing 12C [Source:MGI Symbol;Acc:MGI:4821183]
ENSMUSG00000043157	Arl11	3.31717	4.91e-06	0.000327542	yes	up	0.626667	9.37	ADP-ribosylation factor-like 11 [Source:MGI Symbol;Acc:MGI:2444054]
ENSMUSG00000116988	Gm49673	1.91312	5.11e-06	0.000337986	yes	up	31.7467	121.647	predicted gene, 49673 [Source:MGI Symbol;Acc:MGI:6215117]
ENSMUSG00000035004	Igsf6	2.95306	5.12e-06	0.000337986	yes	up	0.576667	4.38333	immunoglobulin superfamily, member 6 [Source:MGI Symbol;Acc:MGI:1891393]
ENSMUSG00000031765	Mt1	1.48328	5.13e-06	0.000337986	yes	up	771.333	2111.77	metallothionein 1 [Source:MGI Symbol;Acc:MGI:97171]
ENSMUSG00000025351	Cd63	1.45951	5.15e-06	0.000338422	yes	up	110.677	300.69	CD63 antigen [Source:MGI Symbol;Acc:MGI:99529]
ENSMUSG00000024795	Kif20b	3.49108	5.24e-06	0.000342764	yes	up	0.61	2.45333	kinesin family member 20B [Source:MGI Symbol;Acc:MGI:2444576]
ENSMUSG00000029417	Cxcl9	6.68836	5.35e-06	0.000349017	yes	up	0	1.24333	chemokine (C-X-C motif) ligand 9 [Source:MGI Symbol;Acc:MGI:1352449]
ENSMUSG00000027015	Cybrd1	1.80902	5.4e-06	0.000349211	yes	up	0.76	2.64	cytochrome b reductase 1 [Source:MGI Symbol;Acc:MGI:2654575]
ENSMUSG00000026288	Inpp5d	1.43645	5.41e-06	0.000349211	yes	up	9.68333	28.9467	inositol polyphosphate-5-phosphatase D [Source:MGI Symbol;Acc:MGI:107357]
ENSMUSG00000004609	Cd33	1.63126	5.41e-06	0.000349211	yes	up	3.37	11.2267	CD33 antigen [Source:MGI Symbol;Acc:MGI:99440]
ENSMUSG00000105504	Gbp5	2.0879	5.52e-06	0.000353014	yes	up	1.43667	6.16667	guanylate binding protein 5 [Source:MGI Symbol;Acc:MGI:2429943]
ENSMUSG00000034330	Plcg2	1.60536	5.51e-06	0.000353014	yes	up	1.73667	5.26333	phospholipase C, gamma 2 [Source:MGI Symbol;Acc:MGI:97616]
ENSMUSG00000024411	Aqp4	1.48235	5.52e-06	0.000353014	yes	up	39.8333	112.64	aquaporin 4 [Source:MGI Symbol;Acc:MGI:107387]
ENSMUSG00000031659	Adcy7	1.74186	5.6e-06	0.000356873	yes	up	1.90667	6.09667	adenylate cyclase 7 [Source:MGI Symbol;Acc:MGI:102891]
ENSMUSG00000030341	Tnfrsf1a	1.75247	6.2e-06	0.000393547	yes	up	7.80333	25.9433	tumor necrosis factor receptor superfamily, member 1a [Source:MGI Symbol;Acc:MGI:1314884]
ENSMUSG00000070713	Gm10282	2.11659	6.24e-06	0.000394809	yes	up	1.83667	8.27667	predicted pseudogene 10282 [Source:MGI Symbol;Acc:MGI:3704312]
ENSMUSG00000074141	Il4i1	4.0114	6.26e-06	0.000394832	yes	up	0.323333	5.22	interleukin 4 induced 1 [Source:MGI Symbol;Acc:MGI:109552]
ENSMUSG00000026303	Mlph	1.88175	6.31e-06	0.000396631	yes	up	0.566667	2.11667	melanophilin [Source:MGI Symbol;Acc:MGI:2176380]
ENSMUSG00000022952	Runx1	2.09914	6.44e-06	0.000403209	yes	up	0.413333	1.92333	runt related transcription factor 1 [Source:MGI Symbol;Acc:MGI:99852]
ENSMUSG00000030342	Cd9	1.87215	6.56e-06	0.000409366	yes	up	67.8767	249.447	CD9 antigen [Source:MGI Symbol;Acc:MGI:88348]
ENSMUSG00000029484	Anxa3	1.9538	6.62e-06	0.000411836	yes	up	13.8033	49.4467	annexin A3 [Source:MGI Symbol;Acc:MGI:1201378]
ENSMUSG00000006517	Mvd	-1.02796	6.97e-06	0.000431806	yes	down	26.61	13.4867	mevalonate (diphospho) decarboxylase [Source:MGI Symbol;Acc:MGI:2179327]
ENSMUSG00000038204	Asb10	4.92781	7.2e-06	0.000445006	yes	up	0.0866667	2.29333	ankyrin repeat and SOCS box-containing 10 [Source:MGI Symbol;Acc:MGI:2152836]
ENSMUSG00000037849	Ifi206	6.77119	7.55e-06	0.000465186	yes	up	0.02	1.25	interferon activated gene 206 [Source:MGI Symbol;Acc:MGI:3646410]
ENSMUSG00000022385	Gtse1	5.43516	7.66e-06	0.00047045	yes	up	0.32	13.2733	G two S phase expressed protein 1 [Source:MGI Symbol;Acc:MGI:1352755]
ENSMUSG00000031827	Cotl1	1.29296	7.79e-06	0.000476724	yes	up	53.7433	138.81	coactosin-like 1 (Dictyostelium) [Source:MGI Symbol;Acc:MGI:1919292]
ENSMUSG00000027322	Siglec1	2.84953	7.86e-06	0.000479453	yes	up	0.113333	0.873333	sialic acid binding Ig-like lectin 1, sialoadhesin [Source:MGI Symbol;Acc:MGI:99668]
ENSMUSG00000036570	Fxyd1	1.32567	8.19e-06	0.000497547	yes	up	99.2967	235.737	FXYD domain-containing ion transport regulator 1 [Source:MGI Symbol;Acc:MGI:1889273]
ENSMUSG00000060639	Hist1h4i	1.70335	8.4e-06	0.000509091	yes	up	7.78667	25.1167	histone cluster 1, H4i [Source:MGI Symbol;Acc:MGI:2448432]
ENSMUSG00000013707	Tnfaip8l2	2.08734	8.47e-06	0.000511237	yes	up	3.39	14.16	tumor necrosis factor, alpha-induced protein 8-like 2 [Source:MGI Symbol;Acc:MGI:1917019]
ENSMUSG00000029605	Oas1b	2.96726	8.7e-06	0.000523875	yes	up	0.603333	3.22	2'-5' oligoadenylate synthetase 1B [Source:MGI Symbol;Acc:MGI:97430]
ENSMUSG00000040253	Gbp7	1.5405	9.13e-06	0.000547601	yes	up	1.89333	5.40667	guanylate binding protein 7 [Source:MGI Symbol;Acc:MGI:2444421]
ENSMUSG00000046223	Plaur	2.73301	9.21e-06	0.000548931	yes	up	1.15	9.00667	plasminogen activator, urokinase receptor [Source:MGI Symbol;Acc:MGI:97612]
ENSMUSG00000093938	Evi2b	3.8163	9.19e-06	0.000548931	yes	up	0.263333	3.81333	ecotropic viral integration site 2b [Source:MGI Symbol;Acc:MGI:1890682]
ENSMUSG00000018381	Abi3	1.65128	9.32e-06	0.000553673	yes	up	3.78667	14.6067	ABI gene family, member 3 [Source:MGI Symbol;Acc:MGI:1913860]
ENSMUSG00000054626	Xlr	2.75014	9.38e-06	0.000555472	yes	up	1.25333	9.21	X-linked lymphocyte-regulated [Source:MGI Symbol;Acc:MGI:98976]
ENSMUSG00000027489	Necab3	-1.6072	9.6e-06	0.00056672	yes	down	78.87	25.9733	N-terminal EF-hand calcium binding protein 3 [Source:MGI Symbol;Acc:MGI:1861721]
ENSMUSG00000031604	Msmo1	-1.14357	9.69e-06	0.000570452	yes	down	72.7333	34.5867	methylsterol monoxygenase 1 [Source:MGI Symbol;Acc:MGI:1913484]
ENSMUSG00000021903	Galnt15	2.11079	1e-05	0.000585196	yes	up	1.04333	4.54	polypeptide N-acetylgalactosaminyltransferase 15 [Source:MGI Symbol;Acc:MGI:1926004]
ENSMUSG00000022575	Gsdmd	1.96284	1e-05	0.000585196	yes	up	4.51333	10.1567	gasdermin D [Source:MGI Symbol;Acc:MGI:1916396]
ENSMUSG00000071203	Naip5	2.44774	1.01e-05	0.000589195	yes	up	0.36	2.03667	NLR family, apoptosis inhibitory protein 5 [Source:MGI Symbol;Acc:MGI:1298220]
ENSMUSG00000038094	Atp13a4	1.08589	1.04e-05	0.000606023	yes	up	3.68333	9.7	ATPase type 13A4 [Source:MGI Symbol;Acc:MGI:1924456]
ENSMUSG00000052861	Dnah6	2.17195	1.06e-05	0.000614628	yes	up	0.166667	0.7	dynein, axonemal, heavy chain 6 [Source:MGI Symbol;Acc:MGI:107744]
ENSMUSG00000007041	Clic1	1.77528	1.07e-05	0.000618417	yes	up	10.3167	35.2433	chloride intracellular channel 1 [Source:MGI Symbol;Acc:MGI:2148924]
ENSMUSG00000030671	Pde3b	1.19434	1.07e-05	0.000619006	yes	up	3.97333	8.64333	phosphodiesterase 3B, cGMP-inhibited [Source:MGI Symbol;Acc:MGI:1333863]
ENSMUSG00000090667	Gm765	-3.39605	1.13e-05	0.000646523	yes	down	4.42	0.493333	predicted gene 765 [Source:MGI Symbol;Acc:MGI:2685611]
ENSMUSG00000069893	9930111J21Rik1	2.32766	1.15e-05	0.000659725	yes	up	0.406667	2.22	RIKEN cDNA 9930111J21 gene 1 [Source:MGI Symbol;Acc:MGI:3041173]
ENSMUSG00000022491	Glycam1	5.07328	1.21e-05	0.000688699	yes	up	0.216667	7.56333	glycosylation dependent cell adhesion molecule 1 [Source:MGI Symbol;Acc:MGI:95759]
ENSMUSG00000035697	Arhgap45	1.82283	1.25e-05	0.000708966	yes	up	3.04	10.94	Rho GTPase activating protein 45 [Source:MGI Symbol;Acc:MGI:1917969]
ENSMUSG00000102674	8030442B05Rik	2.24392	1.25e-05	0.00071041	yes	up	0.646667	3.16667	RIKEN cDNA 8030442B05 gene [Source:MGI Symbol;Acc:MGI:1924793]
ENSMUSG00000029919	Hpgds	1.99083	1.26e-05	0.000711882	yes	up	2.83667	14.54	hematopoietic prostaglandin D synthase [Source:MGI Symbol;Acc:MGI:1859384]
ENSMUSG00000018593	Sparc	1.33376	1.27e-05	0.000713966	yes	up	149.957	379.143	secreted acidic cysteine rich glycoprotein [Source:MGI Symbol;Acc:MGI:98373]
ENSMUSG00000006522	Itih3	1.17659	1.29e-05	0.000722867	yes	up	13.1567	24.2767	inter-alpha trypsin inhibitor, heavy chain 3 [Source:MGI Symbol;Acc:MGI:96620]
ENSMUSG00000044167	Foxo1	1.17506	1.29e-05	0.000722905	yes	up	4.07	9.19667	forkhead box O1 [Source:MGI Symbol;Acc:MGI:1890077]
ENSMUSG00000027848	Olfml3	1.70616	1.29e-05	0.000722912	yes	up	7.67333	25.0733	olfactomedin-like 3 [Source:MGI Symbol;Acc:MGI:1914877]
ENSMUSG00000042228	Lyn	1.73305	1.3e-05	0.000723071	yes	up	4.97667	16.41	LYN proto-oncogene, Src family tyrosine kinase [Source:MGI Symbol;Acc:MGI:96892]
ENSMUSG00000038811	Gngt2	2.31054	1.31e-05	0.000729842	yes	up	6.41	28.28	guanine nucleotide binding protein (G protein), gamma transducing activity polypeptide 2 [Source:MGI Symbol;Acc:MGI:893584]
ENSMUSG00000033192	Lpcat2	1.52379	1.33e-05	0.000736171	yes	up	7.61333	21.8933	lysophosphatidylcholine acyltransferase 2 [Source:MGI Symbol;Acc:MGI:3606214]
ENSMUSG00000030793	Pycard	2.16365	1.36e-05	0.000748312	yes	up	3.94	17.4033	PYD and CARD domain containing [Source:MGI Symbol;Acc:MGI:1931465]
ENSMUSG00000040164	Kcns1	-1.16399	1.36e-05	0.000748312	yes	down	15.8133	7.39	K+ voltage-gated channel, subfamily S, 1 [Source:MGI Symbol;Acc:MGI:1197019]
ENSMUSG00000036854	Hspb6	1.61634	1.36e-05	0.000748312	yes	up	4.22	12.76	heat shock protein, alpha-crystallin-related, B6 [Source:MGI Symbol;Acc:MGI:2685325]
ENSMUSG00000043441	Gpr149	2.10478	1.39e-05	0.000758782	yes	up	0.506667	1.45	G protein-coupled receptor 149 [Source:MGI Symbol;Acc:MGI:2443628]
ENSMUSG00000093909	Gm3883	-1.75555	1.39e-05	0.000760537	yes	down	9.10667	2.82667	predicted gene 3883 [Source:MGI Symbol;Acc:MGI:3823028]
ENSMUSG00000093930	Hmgcs1	-1.22704	1.4e-05	0.000761298	yes	down	164.6	73.7567	3-hydroxy-3-methylglutaryl-Coenzyme A synthase 1 [Source:MGI Symbol;Acc:MGI:107592]
ENSMUSG00000029925	Tbxas1	2.21857	1.4e-05	0.000761298	yes	up	2.24667	12.3033	thromboxane A synthase 1, platelet [Source:MGI Symbol;Acc:MGI:98497]
ENSMUSG00000040564	Apoc1	3.50247	1.42e-05	0.000769001	yes	up	3.82	39.8133	apolipoprotein C-I [Source:MGI Symbol;Acc:MGI:88053]
ENSMUSG00000042190	Cmklr1	1.93302	1.48e-05	0.000798509	yes	up	2.64	6.28333	chemokine-like receptor 1 [Source:MGI Symbol;Acc:MGI:109603]
ENSMUSG00000024957	Kcnk4	-1.74583	1.48e-05	0.000798509	yes	down	23.4767	9.30667	potassium channel, subfamily K, member 4 [Source:MGI Symbol;Acc:MGI:1298234]
ENSMUSG00000032691	Nlrp3	2.16017	1.5e-05	0.00080354	yes	up	0.95	1.62667	NLR family, pyrin domain containing 3 [Source:MGI Symbol;Acc:MGI:2653833]
ENSMUSG00000052336	Cx3cr1	1.59582	1.65e-05	0.000881814	yes	up	25.0633	75.1233	chemokine (C-X3-C motif) receptor 1 [Source:MGI Symbol;Acc:MGI:1333815]
ENSMUSG00000021876	Rnase4	1.82264	1.76e-05	0.000938769	yes	up	13.64	48.8367	ribonuclease, RNase A family 4 [Source:MGI Symbol;Acc:MGI:1926217]
ENSMUSG00000051985	Igfn1	-2.09325	1.79e-05	0.000948806	yes	down	7.41	1.44	immunoglobulin-like and fibronectin type III domain containing 1 [Source:MGI Symbol;Acc:MGI:3045352]
ENSMUSG00000061132	Blnk	1.49349	1.8e-05	0.00094978	yes	up	5.19333	15.2167	B cell linker [Source:MGI Symbol;Acc:MGI:96878]
ENSMUSG00000033386	Frrs1	2.15252	1.84e-05	0.000970962	yes	up	0.886667	2.72667	ferric-chelate reductase 1 [Source:MGI Symbol;Acc:MGI:108076]
ENSMUSG00000040152	Thbs1	2.04968	1.89e-05	0.000993188	yes	up	0.623333	2.16	thrombospondin 1 [Source:MGI Symbol;Acc:MGI:98737]
ENSMUSG00000003283	Hck	1.93416	1.95e-05	0.0010235	yes	up	2.02667	7.35	hemopoietic cell kinase [Source:MGI Symbol;Acc:MGI:96052]
ENSMUSG00000037860	Aim2	2.21707	1.98e-05	0.00103175	yes	up	1.73	7.54	absent in melanoma 2 [Source:MGI Symbol;Acc:MGI:2686159]
ENSMUSG00000017057	Il13ra1	1.84948	1.98e-05	0.00103175	yes	up	2.34333	8.46	interleukin 13 receptor, alpha 1 [Source:MGI Symbol;Acc:MGI:105052]
ENSMUSG00000073491	Ifi213	5.20859	1.99e-05	0.00103189	yes	up	0.0333333	1.85333	interferon activated gene 213 [Source:MGI Symbol;Acc:MGI:3695276]
ENSMUSG00000002602	Axl	1.5117	2e-05	0.00103643	yes	up	20.6033	55.73	AXL receptor tyrosine kinase [Source:MGI Symbol;Acc:MGI:1347244]
ENSMUSG00000004952	Rasa4	1.73679	2.01e-05	0.00103969	yes	up	3.39333	9.90333	RAS p21 protein activator 4 [Source:MGI Symbol;Acc:MGI:1858600]
ENSMUSG00000063268	Parp10	1.62948	2.09e-05	0.00107806	yes	up	1.88	4.58	poly (ADP-ribose) polymerase family, member 10 [Source:MGI Symbol;Acc:MGI:3712326]
ENSMUSG00000048376	F2r	1.31641	2.15e-05	0.00109258	yes	up	1.87333	4.74333	coagulation factor II (thrombin) receptor [Source:MGI Symbol;Acc:MGI:101802]
ENSMUSG00000056144	Trim34a	1.89709	2.14e-05	0.00109258	yes	up	1.48	5.26333	tripartite motif-containing 34A [Source:MGI Symbol;Acc:MGI:2137359]
ENSMUSG00000032532	Cck	-1.59723	2.14e-05	0.00109258	yes	down	1405.1	496.003	cholecystokinin [Source:MGI Symbol;Acc:MGI:88297]
ENSMUSG00000047735	Samd9l	1.53688	2.14e-05	0.00109258	yes	up	1.42	4.02333	sterile alpha motif domain containing 9-like [Source:MGI Symbol;Acc:MGI:1343184]
ENSMUSG00000024521	Pmaip1	2.52615	2.19e-05	0.00110968	yes	up	1.86	10.9333	phorbol-12-myristate-13-acetate-induced protein 1 [Source:MGI Symbol;Acc:MGI:1930146]
ENSMUSG00000036833	Pnpla7	1.2884	2.21e-05	0.00111516	yes	up	8.57667	19.0267	patatin-like phospholipase domain containing 7 [Source:MGI Symbol;Acc:MGI:2385325]
ENSMUSG00000019832	Rab32	2.10843	2.24e-05	0.00113188	yes	up	1.17667	4.69333	RAB32, member RAS oncogene family [Source:MGI Symbol;Acc:MGI:1915094]
ENSMUSG00000092083	Kcnb2	-1.16782	2.29e-05	0.00115427	yes	down	5.51333	2.64	potassium voltage gated channel, Shab-related subfamily, member 2 [Source:MGI Symbol;Acc:MGI:99632]
ENSMUSG00000107019	Gm43682	-1.28788	2.34e-05	0.00117496	yes	down	9.31	3.96333	predicted gene 43682 [Source:MGI Symbol;Acc:MGI:5663819]
ENSMUSG00000003352	Cacnb3	-1.14263	2.42e-05	0.00120875	yes	down	191.843	91.2233	calcium channel, voltage-dependent, beta 3 subunit [Source:MGI Symbol;Acc:MGI:103307]
ENSMUSG00000110275	Gm5905	4.34191	2.43e-05	0.00121384	yes	up	0.8	13.52	predicted gene 5905 [Source:MGI Symbol;Acc:MGI:3647422]
ENSMUSG00000103037	Pcdhgb1	-1.07052	2.45e-05	0.00121914	yes	down	6.40333	3.07667	protocadherin gamma subfamily B, 1 [Source:MGI Symbol;Acc:MGI:1935169]
ENSMUSG00000015355	Cd48	3.36549	2.46e-05	0.00122011	yes	up	0.99	9.74667	CD48 antigen [Source:MGI Symbol;Acc:MGI:88339]
ENSMUSG00000037725	Ckap2	2.88545	2.55e-05	0.00126082	yes	up	0.596667	4.92333	cytoskeleton associated protein 2 [Source:MGI Symbol;Acc:MGI:1931797]
ENSMUSG00000069874	Irgm2	1.62852	2.57e-05	0.00126862	yes	up	2.2	6.83	immunity-related GTPase family M member 2 [Source:MGI Symbol;Acc:MGI:1926262]
ENSMUSG00000018008	Cyth4	1.81854	2.64e-05	0.00129573	yes	up	9.23333	32.4233	cytohesin 4 [Source:MGI Symbol;Acc:MGI:2441702]
ENSMUSG00000021242	Npc2	1.56992	2.66e-05	0.00130316	yes	up	82.2933	276.953	NPC intracellular cholesterol transporter 2 [Source:MGI Symbol;Acc:MGI:1915213]
ENSMUSG00000035673	Sbno2	1.11007	2.67e-05	0.00130412	yes	up	6.98	16.1	strawberry notch 2 [Source:MGI Symbol;Acc:MGI:2448490]
ENSMUSG00000020709	Adap2	1.634	2.77e-05	0.00134744	yes	up	4.86333	11.9433	ArfGAP with dual PH domains 2 [Source:MGI Symbol;Acc:MGI:2663075]
ENSMUSG00000025789	St8sia2	1.70492	2.79e-05	0.00135756	yes	up	0.97	3.24	ST8 alpha-N-acetyl-neuraminide alpha-2,8-sialyltransferase 2 [Source:MGI Symbol;Acc:MGI:106020]
ENSMUSG00000030270	Cpne9	-2.05084	2.84e-05	0.00137806	yes	down	43.03	11.9733	copine family member IX [Source:MGI Symbol;Acc:MGI:2443052]
ENSMUSG00000042532	Golga7b	-1.42981	2.92e-05	0.00141135	yes	down	106.357	41.5767	golgi autoantigen, golgin subfamily a, 7B [Source:MGI Symbol;Acc:MGI:1918396]
ENSMUSG00000099908	Gm28539	6.3856	3e-05	0.00143701	yes	up	0	0.516667	predicted gene 28539 [Source:MGI Symbol;Acc:MGI:5579245]
ENSMUSG00000039981	Zc3h12d	4.7242	3e-05	0.00143701	yes	up	0.0233333	0.75	zinc finger CCCH type containing 12D [Source:MGI Symbol;Acc:MGI:3045313]
ENSMUSG00000009585	Apobec3	2.16248	2.98e-05	0.00143701	yes	up	2.84333	8.67	apolipoprotein B mRNA editing enzyme, catalytic polypeptide 3 [Source:MGI Symbol;Acc:MGI:1933111]
ENSMUSG00000042613	Pbxip1	1.12045	3.06e-05	0.00146332	yes	up	23.85	50.06	pre B cell leukemia transcription factor interacting protein 1 [Source:MGI Symbol;Acc:MGI:2441670]
ENSMUSG00000031740	Mmp2	1.34657	3.08e-05	0.00147209	yes	up	1.72667	4.26333	matrix metallopeptidase 2 [Source:MGI Symbol;Acc:MGI:97009]
ENSMUSG00000062585	Cnr2	2.98963	3.14e-05	0.00149536	yes	up	0.136667	1.1	cannabinoid receptor 2 (macrophage) [Source:MGI Symbol;Acc:MGI:104650]
ENSMUSG00000003418	St8sia6	2.47178	3.2e-05	0.00152154	yes	up	0.54	2.15667	ST8 alpha-N-acetyl-neuraminide alpha-2,8-sialyltransferase 6 [Source:MGI Symbol;Acc:MGI:2386797]
ENSMUSG00000040229	Gpr34	1.87258	3.25e-05	0.00153845	yes	up	9.70333	36.1067	G protein-coupled receptor 34 [Source:MGI Symbol;Acc:MGI:1346334]
ENSMUSG00000021108	Prkch	1.6123	3.28e-05	0.00154923	yes	up	2.92	8.77333	protein kinase C, eta [Source:MGI Symbol;Acc:MGI:97600]
ENSMUSG00000044786	Zfp36	2.45299	3.35e-05	0.00157677	yes	up	2.16333	11.8967	zinc finger protein 36 [Source:MGI Symbol;Acc:MGI:99180]
ENSMUSG00000028970	Abcb1b	1.6195	3.39e-05	0.00159514	yes	up	3.53333	9.27	ATP-binding cassette, sub-family B (MDR/TAP), member 1B [Source:MGI Symbol;Acc:MGI:97568]
ENSMUSG00000030966	Trim21	1.7573	3.5e-05	0.0016396	yes	up	1.55333	4.80333	tripartite motif-containing 21 [Source:MGI Symbol;Acc:MGI:106657]
ENSMUSG00000048277	Syngr2	1.36598	3.65e-05	0.00170647	yes	up	9.54333	25.3867	synaptogyrin 2 [Source:MGI Symbol;Acc:MGI:1328324]
ENSMUSG00000032122	Slc37a2	2.17636	3.78e-05	0.00174846	yes	up	1.15333	6.27667	solute carrier family 37 (glycerol-3-phosphate transporter), member 2 [Source:MGI Symbol;Acc:MGI:1929693]
ENSMUSG00000045932	Ifit2	1.823	3.77e-05	0.00174846	yes	up	5.84	20.1367	interferon-induced protein with tetratricopeptide repeats 2 [Source:MGI Symbol;Acc:MGI:99449]
ENSMUSG00000058258	Idi1	-1.34795	3.76e-05	0.00174846	yes	down	34.0667	15.49	isopentenyl-diphosphate delta isomerase [Source:MGI Symbol;Acc:MGI:2442264]
ENSMUSG00000053158	Fes	1.78084	3.76e-05	0.00174846	yes	up	2.38	7.39	feline sarcoma oncogene [Source:MGI Symbol;Acc:MGI:95514]
ENSMUSG00000025498	Irf7	3.84942	3.79e-05	0.00175218	yes	up	2.96333	45.8767	interferon regulatory factor 7 [Source:MGI Symbol;Acc:MGI:1859212]
ENSMUSG00000040483	Xaf1	2.10969	3.83e-05	0.00176458	yes	up	9.06333	36.83	XIAP associated factor 1 [Source:MGI Symbol;Acc:MGI:3772572]
ENSMUSG00000067916	Zfp991	1.41115	3.86e-05	0.00177484	yes	up	2.10333	6.61667	zinc finger protein 991 [Source:MGI Symbol;Acc:MGI:3701604]
ENSMUSG00000020695	Mrc2	1.4575	4.05e-05	0.00185292	yes	up	2.88	7.37333	mannose receptor, C type 2 [Source:MGI Symbol;Acc:MGI:107818]
ENSMUSG00000074896	Ifit3	3.43484	4.43e-05	0.00202253	yes	up	9.75333	107.13	interferon-induced protein with tetratricopeptide repeats 3 [Source:MGI Symbol;Acc:MGI:1101055]
ENSMUSG00000027715	Ccna2	1.77929	4.45e-05	0.00202656	yes	up	1.40333	4.53333	cyclin A2 [Source:MGI Symbol;Acc:MGI:108069]
ENSMUSG00000030104	Edem1	1.1455	4.48e-05	0.00203372	yes	up	7.63	15.8667	ER degradation enhancer, mannosidase alpha-like 1 [Source:MGI Symbol;Acc:MGI:2180139]
ENSMUSG00000030847	Bag3	1.13191	4.51e-05	0.00203607	yes	up	3.87667	8.62333	BCL2-associated athanogene 3 [Source:MGI Symbol;Acc:MGI:1352493]
ENSMUSG00000025507	Pidd1	2.30916	4.5e-05	0.00203607	yes	up	0.94	4.30333	p53 induced death domain protein 1 [Source:MGI Symbol;Acc:MGI:1889507]
ENSMUSG00000059089	Fcgr4	3.67105	4.6e-05	0.00206599	yes	up	0.376667	4.29	Fc receptor, IgG, low affinity IV [Source:MGI Symbol;Acc:MGI:2179523]
ENSMUSG00000051212	Gpr183	2.37346	4.61e-05	0.00206599	yes	up	0.803333	4.18333	G protein-coupled receptor 183 [Source:MGI Symbol;Acc:MGI:2442034]
ENSMUSG00000042622	Maff	2.51507	4.6e-05	0.00206599	yes	up	0.92	5.00667	v-maf musculoaponeurotic fibrosarcoma oncogene family, protein F (avian) [Source:MGI Symbol;Acc:MGI:96910]
ENSMUSG00000024378	Stard4	-1.21562	4.79e-05	0.00214291	yes	down	11.0433	5.21	StAR-related lipid transfer (START) domain containing 4 [Source:MGI Symbol;Acc:MGI:2156764]
ENSMUSG00000034402	Kcnh5	-1.53442	4.87e-05	0.00217403	yes	down	8.37	3.00667	potassium voltage-gated channel, subfamily H (eag-related), member 5 [Source:MGI Symbol;Acc:MGI:3584508]
ENSMUSG00000027273	Snap25	-1.03583	5.1e-05	0.00227077	yes	down	2131.47	1103.9	synaptosomal-associated protein 25 [Source:MGI Symbol;Acc:MGI:98331]
ENSMUSG00000031264	Btk	2.34722	5.15e-05	0.00228972	yes	up	0.95	4.11667	Bruton agammaglobulinemia tyrosine kinase [Source:MGI Symbol;Acc:MGI:88216]
ENSMUSG00000030263	Lrmp	2.27499	5.19e-05	0.00230247	yes	up	1.63	7.45333	lymphoid-restricted membrane protein [Source:MGI Symbol;Acc:MGI:108424]
ENSMUSG00000030339	Ltbr	1.31802	5.44e-05	0.00240508	yes	up	5.94333	16.43	lymphotoxin B receptor [Source:MGI Symbol;Acc:MGI:104875]
ENSMUSG00000110040	Gm49369	4.82013	5.5e-05	0.00242495	yes	up	0.186667	5.12667	predicted gene, 49369 [Source:MGI Symbol;Acc:MGI:6121585]
ENSMUSG00000021069	Pygl	1.43495	5.59e-05	0.00245111	yes	up	1.90667	5.14667	liver glycogen phosphorylase [Source:MGI Symbol;Acc:MGI:97829]
ENSMUSG00000054459	Vsnl1	-1.125	5.59e-05	0.00245111	yes	down	635.45	302.147	visinin-like 1 [Source:MGI Symbol;Acc:MGI:1349453]
ENSMUSG00000001751	Naglu	1.5974	5.6e-05	0.00245111	yes	up	5.8	17.5067	alpha-N-acetylglucosaminidase (Sanfilippo disease IIIB) [Source:MGI Symbol;Acc:MGI:1351641]
ENSMUSG00000023249	Parp3	1.66977	5.66e-05	0.00246351	yes	up	2.78667	10.2567	poly (ADP-ribose) polymerase family, member 3 [Source:MGI Symbol;Acc:MGI:1891258]
ENSMUSG00000021822	Plau	2.22886	5.64e-05	0.00246351	yes	up	2.98667	14.14	plasminogen activator, urokinase [Source:MGI Symbol;Acc:MGI:97611]
ENSMUSG00000117613	AC102342.2	2.23291	5.66e-05	0.00246351	yes	up	1.72333	8.57667	novel transcript
ENSMUSG00000000958	Slc7a7	2.27109	6.1e-05	0.00264685	yes	up	2.29	6.55667	solute carrier family 7 (cationic amino acid transporter, y+ system), member 7 [Source:MGI Symbol;Acc:MGI:1337120]
ENSMUSG00000091549	Gm6548	1.91674	6.3e-05	0.0027293	yes	up	2.41333	9.12667	predicted gene 6548 [Source:MGI Symbol;Acc:MGI:3644071]
ENSMUSG00000026928	Card9	2.07285	6.5e-05	0.00280766	yes	up	1.64333	5.95333	caspase recruitment domain family, member 9 [Source:MGI Symbol;Acc:MGI:2685628]
ENSMUSG00000026358	Rgs1	4.5518	6.53e-05	0.0028133	yes	up	0.0433333	3.03	regulator of G-protein signaling 1 [Source:MGI Symbol;Acc:MGI:1354694]
ENSMUSG00000036553	Sh3tc1	1.53209	6.57e-05	0.00282563	yes	up	2.79	3.09333	SH3 domain and tetratricopeptide repeats 1 [Source:MGI Symbol;Acc:MGI:2678949]
ENSMUSG00000051359	Ncald	-1.15225	6.63e-05	0.00284223	yes	down	358.983	161.153	neurocalcin delta [Source:MGI Symbol;Acc:MGI:1196326]
ENSMUSG00000105987	AI506816	1.32573	6.73e-05	0.00287887	yes	up	3.34667	8.38667	expressed sequence AI506816 [Source:MGI Symbol;Acc:MGI:2140929]
ENSMUSG00000031024	St5	1.04087	6.83e-05	0.00291603	yes	up	9.21	16.4267	suppression of tumorigenicity 5 [Source:MGI Symbol;Acc:MGI:108517]
ENSMUSG00000001918	Slc1a5	1.44824	6.87e-05	0.0029265	yes	up	2.18	4.72333	solute carrier family 1 (neutral amino acid transporter), member 5 [Source:MGI Symbol;Acc:MGI:105305]
ENSMUSG00000060224	Pyroxd2	2.06293	6.97e-05	0.00296074	yes	up	0.97	3.55333	pyridine nucleotide-disulphide oxidoreductase domain 2 [Source:MGI Symbol;Acc:MGI:1921830]
ENSMUSG00000095123	Gm21781	1.86917	7.07e-05	0.00299066	yes	up	3.06	11.1733	predicted gene, 21781 [Source:MGI Symbol;Acc:MGI:5433945]
ENSMUSG00000010358	Ifi35	1.66313	7.18e-05	0.00303047	yes	up	3.95333	12.53	interferon-induced protein 35 [Source:MGI Symbol;Acc:MGI:1917360]
ENSMUSG00000050578	Mmp13	6.88084	7.21e-05	0.00303842	yes	up	0	0.81	matrix metallopeptidase 13 [Source:MGI Symbol;Acc:MGI:1340026]
ENSMUSG00000028836	Slc30a2	-1.98903	7.23e-05	0.00303972	yes	down	2.44667	0.67	solute carrier family 30 (zinc transporter), member 2 [Source:MGI Symbol;Acc:MGI:106637]
ENSMUSG00000059742	Kcnh7	-1.08558	7.54e-05	0.00316176	yes	down	16.2133	8.04	potassium voltage-gated channel, subfamily H (eag-related), member 7 [Source:MGI Symbol;Acc:MGI:2159566]
ENSMUSG00000060981	Hist1h4h	1.93389	7.66e-05	0.00320658	yes	up	11.5367	42.8367	histone cluster 1, H4h [Source:MGI Symbol;Acc:MGI:2448427]
ENSMUSG00000049625	Tifab	1.87749	7.73e-05	0.00321814	yes	up	2.21	8.05333	TRAF-interacting protein with forkhead-associated domain, family member B [Source:MGI Symbol;Acc:MGI:2385852]
ENSMUSG00000018927	Ccl6	4.79888	7.71e-05	0.00321814	yes	up	2.60333	64.3133	chemokine (C-C motif) ligand 6 [Source:MGI Symbol;Acc:MGI:98263]
ENSMUSG00000034792	Gna15	1.82433	7.91e-05	0.00324351	yes	up	2.28667	6.32	guanine nucleotide binding protein, alpha 15 [Source:MGI Symbol;Acc:MGI:95770]
ENSMUSG00000033952	Aspm	2.26178	7.84e-05	0.00324351	yes	up	0.24	0.796667	abnormal spindle microtubule assembly [Source:MGI Symbol;Acc:MGI:1334448]
ENSMUSG00000026946	Nmi	1.7379	7.85e-05	0.00324351	yes	up	3.82	13.0233	N-myc (and STAT) interactor [Source:MGI Symbol;Acc:MGI:1928368]
ENSMUSG00000031137	Fgf13	-1.00705	7.89e-05	0.00324351	yes	down	100.837	53.5633	fibroblast growth factor 13 [Source:MGI Symbol;Acc:MGI:109178]
ENSMUSG00000022439	Parvg	1.53726	7.9e-05	0.00324351	yes	up	3.63	12.2667	parvin, gamma [Source:MGI Symbol;Acc:MGI:2158329]
ENSMUSG00000020077	Srgn	1.55208	7.89e-05	0.00324351	yes	up	13.73	39.7067	serglycin [Source:MGI Symbol;Acc:MGI:97756]
ENSMUSG00000047180	Neurl3	2.23895	7.83e-05	0.00324351	yes	up	0.84	4.15	neuralized E3 ubiquitin protein ligase 3 [Source:MGI Symbol;Acc:MGI:2429944]
ENSMUSG00000006398	Cdc20	2.44869	8.11e-05	0.00331735	yes	up	1.09333	5.35	cell division cycle 20 [Source:MGI Symbol;Acc:MGI:1859866]
ENSMUSG00000026822	Lcn2	4.30643	8.3e-05	0.00338926	yes	up	0.346667	6.43	lipocalin 2 [Source:MGI Symbol;Acc:MGI:96757]
ENSMUSG00000079227	Ccr5	1.38695	8.49e-05	0.00346081	yes	up	1.46667	3.57667	chemokine (C-C motif) receptor 5 [Source:MGI Symbol;Acc:MGI:107182]
ENSMUSG00000110631	Gm42047	1.56778	8.7e-05	0.00349836	yes	up	2.46333	7.13667	predicted gene, 42047 [Source:MGI Symbol;Acc:MGI:5624932]
ENSMUSG00000110791	Gm47508	4.24495	8.61e-05	0.00349836	yes	up	0.0466667	0.793333	predicted gene, 47508 [Source:MGI Symbol;Acc:MGI:6096495]
ENSMUSG00000044703	Phf11a	6.15659	8.7e-05	0.00349836	yes	up	0	1.08	PHD finger protein 11A [Source:MGI Symbol;Acc:MGI:1918441]
ENSMUSG00000108616	Gm35040	-1.57164	8.63e-05	0.00349836	yes	down	4.83	1.70667	predicted gene, 35040 [Source:MGI Symbol;Acc:MGI:5594199]
ENSMUSG00000067235	H2-Q10	3.85372	8.69e-05	0.00349836	yes	up	0.116667	1.91	histocompatibility 2, Q region locus 10 [Source:MGI Symbol;Acc:MGI:95929]
ENSMUSG00000016087	Fli1	1.52233	8.65e-05	0.00349836	yes	up	2.05	5.09333	Friend leukemia integration 1 [Source:MGI Symbol;Acc:MGI:95554]
ENSMUSG00000038352	Arl5c	1.96495	8.75e-05	0.00351308	yes	up	2.02	7.05667	ADP-ribosylation factor-like 5C [Source:MGI Symbol;Acc:MGI:3028577]
ENSMUSG00000021477	Ctsl	1.3751	8.93e-05	0.00355872	yes	up	120.79	290.74	cathepsin L [Source:MGI Symbol;Acc:MGI:88564]
ENSMUSG00000071715	Ncf4	2.7281	8.92e-05	0.00355872	yes	up	1.41333	7.80667	neutrophil cytosolic factor 4 [Source:MGI Symbol;Acc:MGI:109186]
ENSMUSG00000032596	Uba7	1.66488	8.9e-05	0.00355872	yes	up	2.35333	6.34333	ubiquitin-like modifier activating enzyme 7 [Source:MGI Symbol;Acc:MGI:1349462]
ENSMUSG00000026896	Ifih1	1.55077	8.99e-05	0.00357555	yes	up	1.91	5.28333	interferon induced with helicase C domain 1 [Source:MGI Symbol;Acc:MGI:1918836]
ENSMUSG00000016239	Lonrf3	1.20549	9.3e-05	0.00369398	yes	up	3.37667	7.36667	LON peptidase N-terminal domain and ring finger 3 [Source:MGI Symbol;Acc:MGI:1921615]
ENSMUSG00000022817	Itgb5	1.49586	9.33e-05	0.00369499	yes	up	31.3833	91.73	integrin beta 5 [Source:MGI Symbol;Acc:MGI:96614]
ENSMUSG00000021990	Spata13	1.4527	9.39e-05	0.00371268	yes	up	5.04333	12.7533	spermatogenesis associated 13 [Source:MGI Symbol;Acc:MGI:104838]
ENSMUSG00000039236	Isg20	2.52617	9.91e-05	0.00390264	yes	up	1.32667	7.34	interferon-stimulated protein [Source:MGI Symbol;Acc:MGI:1928895]
ENSMUSG00000078942	Naip6	2.61674	0.000102235	0.0040078	yes	up	0.126667	0.81	NLR family, apoptosis inhibitory protein 6 [Source:MGI Symbol;Acc:MGI:1298222]
ENSMUSG00000094796	BC147527	6.00355	0.000103601	0.00405282	yes	up	0	0.89	cDNA sequence BC147527 [Source:MGI Symbol;Acc:MGI:4840510]
ENSMUSG00000017400	Stac2	-1.01008	0.000105222	0.00410763	yes	down	64.2733	33.7133	SH3 and cysteine rich domain 2 [Source:MGI Symbol;Acc:MGI:2144518]
ENSMUSG00000028163	Nfkb1	1.0586	0.00010789	0.00420297	yes	up	8.97333	20.0333	nuclear factor of kappa light polypeptide gene enhancer in B cells 1, p105 [Source:MGI Symbol;Acc:MGI:97312]
ENSMUSG00000029249	Rest	1.70276	0.000110378	0.00428639	yes	up	1.31	4.30667	RE1-silencing transcription factor [Source:MGI Symbol;Acc:MGI:104897]
ENSMUSG00000038026	Kcnj9	-1.34621	0.000110491	0.00428639	yes	down	106.08	45.1933	potassium inwardly-rectifying channel, subfamily J, member 9 [Source:MGI Symbol;Acc:MGI:108007]
ENSMUSG00000051506	Wdfy4	1.48458	0.000116694	0.0045083	yes	up	0.726667	2.45667	WD repeat and FYVE domain containing 4 [Source:MGI Symbol;Acc:MGI:3584510]
ENSMUSG00000017550	Atad5	1.9105	0.000118745	0.00457807	yes	up	1.17667	3.91667	ATPase family, AAA domain containing 5 [Source:MGI Symbol;Acc:MGI:2442925]
ENSMUSG00000020388	Pdlim4	1.49948	0.000119634	0.00460281	yes	up	11.4667	32.6367	PDZ and LIM domain 4 [Source:MGI Symbol;Acc:MGI:1353470]
ENSMUSG00000015839	Nfe2l2	1.42194	0.000120515	0.00461335	yes	up	8.68	23.8867	nuclear factor, erythroid derived 2, like 2 [Source:MGI Symbol;Acc:MGI:108420]
ENSMUSG00000037544	Dlgap5	3.42822	0.000120649	0.00461335	yes	up	0.44	1.33333	DLG associated protein 5 [Source:MGI Symbol;Acc:MGI:2183453]
ENSMUSG00000060586	H2-Eb1	2.25552	0.000120231	0.00461335	yes	up	2.50667	12.5867	histocompatibility 2, class II antigen E beta [Source:MGI Symbol;Acc:MGI:95901]
ENSMUSG00000024339	Tap2	1.14344	0.000123107	0.0046977	yes	up	4.93	11.1667	transporter 2, ATP-binding cassette, sub-family B (MDR/TAP) [Source:MGI Symbol;Acc:MGI:98484]
ENSMUSG00000032355	Mlip	-1.51697	0.000124177	0.00472887	yes	down	46.9733	15.4667	muscular LMNA-interacting protein [Source:MGI Symbol;Acc:MGI:1916892]
ENSMUSG00000074210	E130208F15Rik	6.61182	0.000126975	0.00482555	yes	up	0	1.19	RIKEN cDNA E130208F15 gene [Source:MGI Symbol;Acc:MGI:3767226]
ENSMUSG00000096256	Gm21093	-1.2564	0.000127271	0.00482698	yes	down	6.81	2.93667	predicted gene, 21093 [Source:MGI Symbol;Acc:MGI:5434448]
ENSMUSG00000042684	Npl	1.36736	0.000128432	0.00486112	yes	up	4.03	10.29	N-acetylneuraminate pyruvate lyase [Source:MGI Symbol;Acc:MGI:1921341]
ENSMUSG00000040723	Rcsd1	1.3307	0.000128965	0.00487143	yes	up	3.51	8.85	RCSD domain containing 1 [Source:MGI Symbol;Acc:MGI:2676394]
ENSMUSG00000096225	Lhx8	4.67535	0.000130914	0.00493507	yes	up	0.326667	1.56667	LIM homeobox protein 8 [Source:MGI Symbol;Acc:MGI:1096343]
ENSMUSG00000097182	A830009L08Rik	-2.27799	0.000132833	0.00499732	yes	down	9.19333	2.61667	RIKEN cDNA A830009L08 gene [Source:MGI Symbol;Acc:MGI:2443762]
ENSMUSG00000026701	Prdx6	1.16792	0.000136932	0.00513083	yes	up	212.637	455.143	peroxiredoxin 6 [Source:MGI Symbol;Acc:MGI:894320]
ENSMUSG00000073374	C030034I22Rik	2.05488	0.00013726	0.0051328	yes	up	2.55	11.44	RIKEN cDNA C030034I22 gene [Source:MGI Symbol;Acc:MGI:1924783]
ENSMUSG00000021453	Gadd45g	1.74745	0.000138848	0.00517145	yes	up	19.5833	65.13	growth arrest and DNA-damage-inducible 45 gamma [Source:MGI Symbol;Acc:MGI:1346325]
ENSMUSG00000074874	Ctla2b	2.40575	0.000139525	0.00518633	yes	up	1.61667	6.76667	cytotoxic T lymphocyte-associated protein 2 beta [Source:MGI Symbol;Acc:MGI:88555]
ENSMUSG00000027293	Ehd4	1.21973	0.000140672	0.00521856	yes	up	8.08333	18.3567	EH-domain containing 4 [Source:MGI Symbol;Acc:MGI:1919619]
ENSMUSG00000034310	Tmem132d	-1.07959	0.000142094	0.00525045	yes	down	21.2233	12.1267	transmembrane protein 132D [Source:MGI Symbol;Acc:MGI:3044963]
ENSMUSG00000114432	Gm49391	3.06143	0.000144181	0.00531703	yes	up	0.59	5.68333	predicted gene, 49391 [Source:MGI Symbol;Acc:MGI:6121619]
ENSMUSG00000020097	Sgpl1	1.17654	0.000145967	0.00535116	yes	up	16.4167	36.5333	sphingosine phosphate lyase 1 [Source:MGI Symbol;Acc:MGI:1261415]
ENSMUSG00000026227	2810459M11Rik	1.27812	0.00014579	0.00535116	yes	up	7.88333	18.0867	RIKEN cDNA 2810459M11 gene [Source:MGI Symbol;Acc:MGI:1920042]
ENSMUSG00000037872	Ackr1	-1.20366	0.000147919	0.00541211	yes	down	58.1567	25.8067	atypical chemokine receptor 1 (Duffy blood group) [Source:MGI Symbol;Acc:MGI:1097689]
ENSMUSG00000027447	Cst3	1.39104	0.000150166	0.00548357	yes	up	2183.41	5720.36	cystatin C [Source:MGI Symbol;Acc:MGI:102519]
ENSMUSG00000040856	Dlk1	2.6567	0.000150497	0.00548492	yes	up	0.706667	5.63	delta like non-canonical Notch ligand 1 [Source:MGI Symbol;Acc:MGI:94900]
ENSMUSG00000032890	Rims3	-1.27582	0.000152614	0.00553653	yes	down	66.0467	29.99	regulating synaptic membrane exocytosis 3 [Source:MGI Symbol;Acc:MGI:2443331]
ENSMUSG00000001280	Sp1	1.37893	0.000152491	0.00553653	yes	up	5.47333	14.3967	trans-acting transcription factor 1 [Source:MGI Symbol;Acc:MGI:98372]
ENSMUSG00000030681	Mvp	1.51137	0.000154264	0.00557862	yes	up	4.79667	12.9533	major vault protein [Source:MGI Symbol;Acc:MGI:1925638]
ENSMUSG00000034947	Tmem106a	2.67894	0.000155474	0.00560066	yes	up	0.976667	6.40333	transmembrane protein 106A [Source:MGI Symbol;Acc:MGI:1922056]
ENSMUSG00000053063	Clec12a	5.60185	0.000155258	0.00560066	yes	up	0.0233333	0.94	C-type lectin domain family 12, member a [Source:MGI Symbol;Acc:MGI:3040968]
ENSMUSG00000028871	Rspo1	-1.78369	0.000158892	0.00571275	yes	down	10.8767	3.31333	R-spondin 1 [Source:MGI Symbol;Acc:MGI:2183426]
ENSMUSG00000040666	Sh3bgr	2.74443	0.000160157	0.00574717	yes	up	2.02667	7.32333	SH3-binding domain glutamic acid-rich protein [Source:MGI Symbol;Acc:MGI:1354740]
ENSMUSG00000041219	Arhgap11a	1.62816	0.000168364	0.00603009	yes	up	1.26333	3.68	Rho GTPase activating protein 11A [Source:MGI Symbol;Acc:MGI:2444300]
ENSMUSG00000091345	Col6a5	2.59606	0.000168845	0.00603573	yes	up	0.0833333	0.48	collagen, type VI, alpha 5 [Source:MGI Symbol;Acc:MGI:3648134]
ENSMUSG00000020251	Glt8d2	-1.52054	0.000171099	0.00609297	yes	down	14.3167	4.78667	glycosyltransferase 8 domain containing 2 [Source:MGI Symbol;Acc:MGI:1922032]
ENSMUSG00000028599	Tnfrsf1b	1.71015	0.000172108	0.00611721	yes	up	2.07667	6.79333	tumor necrosis factor receptor superfamily, member 1b [Source:MGI Symbol;Acc:MGI:1314883]
ENSMUSG00000031662	Snx20	2.11554	0.000172758	0.00612862	yes	up	0.946667	4.18	sorting nexin 20 [Source:MGI Symbol;Acc:MGI:1918857]
ENSMUSG00000052301	Doc2a	-1.18031	0.000177098	0.00627067	yes	down	39.8	21.5533	double C2, alpha [Source:MGI Symbol;Acc:MGI:109446]
ENSMUSG00000040345	Arhgap9	2.18242	0.000179719	0.00635143	yes	up	1.02	4.48	Rho GTPase activating protein 9 [Source:MGI Symbol;Acc:MGI:2143764]
ENSMUSG00000026385	Dbi	1.27722	0.000180888	0.00636861	yes	up	369.763	891.083	diazepam binding inhibitor [Source:MGI Symbol;Acc:MGI:94865]
ENSMUSG00000022574	Naprt	1.39213	0.000182328	0.00640723	yes	up	4.14667	10.7933	nicotinate phosphoribosyltransferase [Source:MGI Symbol;Acc:MGI:2442664]
ENSMUSG00000032089	Il10ra	1.51552	0.000183986	0.00645333	yes	up	3.6	10.3533	interleukin 10 receptor, alpha [Source:MGI Symbol;Acc:MGI:96538]
ENSMUSG00000056130	Ticam2	2.52383	0.000185904	0.00650839	yes	up	0.283333	1.59	toll-like receptor adaptor molecule 2 [Source:MGI Symbol;Acc:MGI:3040056]
ENSMUSG00000037876	Jmjd1c	1.35943	0.00018935	0.00660426	yes	up	14.85	40.1767	jumonji domain containing 1C [Source:MGI Symbol;Acc:MGI:1918614]
ENSMUSG00000030737	Slco2b1	1.40916	0.00018917	0.00660426	yes	up	9.68333	25.4233	solute carrier organic anion transporter family, member 2b1 [Source:MGI Symbol;Acc:MGI:1351872]
ENSMUSG00000004085	Map3k20	1.24254	0.000190501	0.0066149	yes	up	1.75	4.92333	mitogen-activated protein kinase kinase kinase 20 [Source:MGI Symbol;Acc:MGI:2443258]
ENSMUSG00000097286	Gm26684	-2.23338	0.000190719	0.0066149	yes	down	0.823333	0.136667	predicted gene, 26684 [Source:MGI Symbol;Acc:MGI:5477178]
ENSMUSG00000038175	Mylip	1.02403	0.000190099	0.0066149	yes	up	9.55667	19.5833	myosin regulatory light chain interacting protein [Source:MGI Symbol;Acc:MGI:2388271]
ENSMUSG00000005583	Mef2c	-1.1827	0.00019162	0.00663383	yes	down	344.96	169.74	myocyte enhancer factor 2C [Source:MGI Symbol;Acc:MGI:99458]
ENSMUSG00000036040	Adamtsl2	-1.58125	0.000192371	0.00664748	yes	down	33.1833	8.38333	ADAMTS-like 2 [Source:MGI Symbol;Acc:MGI:1925044]
ENSMUSG00000002257	Def6	1.72654	0.000197162	0.00680045	yes	up	2.54333	7.87333	differentially expressed in FDCP 6 [Source:MGI Symbol;Acc:MGI:1346328]
ENSMUSG00000000732	Icosl	1.93921	0.000199227	0.00685899	yes	up	2.08	7.74	icos ligand [Source:MGI Symbol;Acc:MGI:1354701]
ENSMUSG00000087022	9130024F11Rik	-1.25288	0.000204347	0.00702232	yes	down	23.0067	10.36	RIKEN cDNA 9130024F11 gene [Source:MGI Symbol;Acc:MGI:1926150]
ENSMUSG00000033538	Casp4	2.89663	0.000206508	0.00707055	yes	up	0.343333	3	caspase 4, apoptosis-related cysteine peptidase [Source:MGI Symbol;Acc:MGI:107700]
ENSMUSG00000059555	Tor4a	1.41576	0.000207398	0.007088	yes	up	1.48333	4.07667	torsin family 4, member A [Source:MGI Symbol;Acc:MGI:2442720]
ENSMUSG00000006219	Fblim1	2.31774	0.000208688	0.00711904	yes	up	1.59333	4.40333	filamin binding LIM protein 1 [Source:MGI Symbol;Acc:MGI:1921452]
ENSMUSG00000020538	Srebf1	1.15027	0.000210379	0.00716365	yes	up	21.2167	46.3267	sterol regulatory element binding transcription factor 1 [Source:MGI Symbol;Acc:MGI:107606]
ENSMUSG00000050732	Vamp8	1.34811	0.000217552	0.00738094	yes	up	17.5167	44.4367	vesicle-associated membrane protein 8 [Source:MGI Symbol;Acc:MGI:1336882]
ENSMUSG00000071714	Csf2rb2	2.53864	0.000219669	0.00743926	yes	up	0.273333	1.89	colony stimulating factor 2 receptor, beta 2, low-affinity (granulocyte-macrophage) [Source:MGI Symbol;Acc:MGI:1339760]
ENSMUSG00000026222	Sp100	1.46068	0.000221514	0.00748814	yes	up	4.55333	12.5133	nuclear antigen Sp100 [Source:MGI Symbol;Acc:MGI:109561]
ENSMUSG00000040118	Cacna2d1	-1.13876	0.000223421	0.00750231	yes	down	60.98	29.0233	calcium channel, voltage-dependent, alpha2/delta subunit 1 [Source:MGI Symbol;Acc:MGI:88295]
ENSMUSG00000044244	Il20rb	2.13329	0.000223567	0.00750231	yes	up	0.906667	4.46	interleukin 20 receptor beta [Source:MGI Symbol;Acc:MGI:2143266]
ENSMUSG00000035385	Ccl2	5.39776	0.000223943	0.00750231	yes	up	0.0866667	4.09333	chemokine (C-C motif) ligand 2 [Source:MGI Symbol;Acc:MGI:98259]
ENSMUSG00000020092	Pald1	1.16133	0.000223883	0.00750231	yes	up	5.71333	12.9767	phosphatase domain containing, paladin 1 [Source:MGI Symbol;Acc:MGI:1351623]
ENSMUSG00000036461	Elf1	1.41422	0.000224959	0.00752284	yes	up	2.37667	6.53	E74-like factor 1 [Source:MGI Symbol;Acc:MGI:107180]
ENSMUSG00000025232	Hexa	1.52652	0.000226308	0.00755441	yes	up	46.4233	132.923	hexosaminidase A [Source:MGI Symbol;Acc:MGI:96073]
ENSMUSG00000030867	Plk1	2.33409	0.000231848	0.00767072	yes	up	0.773333	3.09	polo like kinase 1 [Source:MGI Symbol;Acc:MGI:97621]
ENSMUSG00000034926	Dhcr24	-1.23245	0.000230808	0.00767072	yes	down	60.83	27.3033	24-dehydrocholesterol reductase [Source:MGI Symbol;Acc:MGI:1922004]
ENSMUSG00000027634	Ndrg3	-1.02431	0.000231023	0.00767072	yes	down	374.257	188.547	N-myc downstream regulated gene 3 [Source:MGI Symbol;Acc:MGI:1352499]
ENSMUSG00000085007	Gm11549	-1.18852	0.000231249	0.00767072	yes	down	33.7067	15.6267	predicted gene 11549 [Source:MGI Symbol;Acc:MGI:3650339]
ENSMUSG00000028488	Sh3gl2	-1.07484	0.000231539	0.00767072	yes	down	220.767	112.447	SH3-domain GRB2-like 2 [Source:MGI Symbol;Acc:MGI:700009]
ENSMUSG00000053318	Slamf8	3.67223	0.000232422	0.00767588	yes	up	0.153333	2.06667	SLAM family member 8 [Source:MGI Symbol;Acc:MGI:1921998]
ENSMUSG00000029217	Tec	1.66699	0.000232827	0.00767588	yes	up	1.63333	5.09667	tec protein tyrosine kinase [Source:MGI Symbol;Acc:MGI:98662]
ENSMUSG00000022218	Tgm1	8.36161	0.000234874	0.00771453	yes	up	0	2.18	transglutaminase 1, K polypeptide [Source:MGI Symbol;Acc:MGI:98730]
ENSMUSG00000070306	Ccdc153	2.29645	0.000234576	0.00771453	yes	up	1.95333	11.3267	coiled-coil domain containing 153 [Source:MGI Symbol;Acc:MGI:2448587]
ENSMUSG00000037318	Traf3ip3	2.40664	0.000235239	0.00771453	yes	up	1.05	4.52333	TRAF3 interacting protein 3 [Source:MGI Symbol;Acc:MGI:2441706]
ENSMUSG00000096947	Gm26723	-1.10715	0.000237255	0.00776699	yes	down	221.087	104.017	predicted gene, 26723 [Source:MGI Symbol;Acc:MGI:5477217]
ENSMUSG00000073902	Gm1966	3.94328	0.000237969	0.00777671	yes	up	0.02	0.303333	predicted gene 1966 [Source:MGI Symbol;Acc:MGI:3584360]
ENSMUSG00000078853	Igtp	1.69676	0.000238914	0.00779394	yes	up	4.3	14.62	interferon gamma induced GTPase [Source:MGI Symbol;Acc:MGI:107729]
ENSMUSG00000032344	Cgas	2.03255	0.000240899	0.00784499	yes	up	0.416667	1.48667	cyclic GMP-AMP synthase [Source:MGI Symbol;Acc:MGI:2442261]
ENSMUSG00000005338	Cadm3	-1.02411	0.000241892	0.00786361	yes	down	196.397	103.067	cell adhesion molecule 3 [Source:MGI Symbol;Acc:MGI:2137858]
ENSMUSG00000039238	Zfp750	3.63183	0.000244373	0.00793043	yes	up	0.08	0.986667	zinc finger protein 750 [Source:MGI Symbol;Acc:MGI:2442210]
ENSMUSG00000002985	Apoe	1.67413	0.000245024	0.00793777	yes	up	3810.04	12066.3	apolipoprotein E [Source:MGI Symbol;Acc:MGI:88057]
ENSMUSG00000008398	Elk3	1.21845	0.000246351	0.00796692	yes	up	4.40333	9.55667	ELK3, member of ETS oncogene family [Source:MGI Symbol;Acc:MGI:101762]
ENSMUSG00000035021	Baz1a	1.47595	0.00025005	0.00807255	yes	up	1.06667	3.05	bromodomain adjacent to zinc finger domain 1A [Source:MGI Symbol;Acc:MGI:1309478]
ENSMUSG00000067203	H2-K2	2.01351	0.000252165	0.00812234	yes	up	0.713333	3.23	histocompatibility 2, K region locus 2 [Source:MGI Symbol;Acc:MGI:95906]
ENSMUSG00000027947	Il6ra	1.31306	0.000252463	0.00812234	yes	up	1.97667	5.22667	interleukin 6 receptor, alpha [Source:MGI Symbol;Acc:MGI:105304]
ENSMUSG00000101750	Olfr1392	6.32488	0.000254411	0.00817094	yes	up	0	0.613333	olfactory receptor 1392 [Source:MGI Symbol;Acc:MGI:3031226]
ENSMUSG00000102422	Iqschfp	-1.99562	0.00025657	0.008212	yes	down	3.38	0.876667	Iqcj and Schip1 fusion protein [Source:MGI Symbol;Acc:MGI:5439400]
ENSMUSG00000021556	Golm1	1.24394	0.000258112	0.00824612	yes	up	9.46667	23.39	golgi membrane protein 1 [Source:MGI Symbol;Acc:MGI:1917329]
ENSMUSG00000118219	AC124108.1	-1.64992	0.00025852	0.00824612	yes	down	2.77333	0.95	novel protein
ENSMUSG00000001131	Timp1	3.24879	0.000259775	0.00827202	yes	up	0.773333	5.78667	tissue inhibitor of metalloproteinase 1 [Source:MGI Symbol;Acc:MGI:98752]
ENSMUSG00000005373	Mlxipl	2.05575	0.000260255	0.00827318	yes	up	1.61333	5.70333	MLX interacting protein-like [Source:MGI Symbol;Acc:MGI:1927999]
ENSMUSG00000051599	Pcdhb2	-1.64715	0.000261526	0.00829944	yes	down	1.94	0.64	protocadherin beta 2 [Source:MGI Symbol;Acc:MGI:2136735]
ENSMUSG00000001025	S100a6	1.6969	0.000268739	0.00839058	yes	up	25.8867	83.09	S100 calcium binding protein A6 (calcyclin) [Source:MGI Symbol;Acc:MGI:1339467]
ENSMUSG00000047810	Ccdc88b	1.60128	0.000266505	0.00839058	yes	up	2.93667	5.71333	coiled-coil domain containing 88B [Source:MGI Symbol;Acc:MGI:1925567]
ENSMUSG00000027580	Helz2	1.14074	0.000266382	0.00839058	yes	up	1.03	2.26	helicase with zinc finger 2, transcriptional coactivator [Source:MGI Symbol;Acc:MGI:2385169]
ENSMUSG00000043811	Rtn4r	-1.62586	0.000266792	0.00839058	yes	down	77.82	26.9533	reticulon 4 receptor [Source:MGI Symbol;Acc:MGI:2136886]
ENSMUSG00000042677	Zc3h12a	1.88793	0.000268096	0.00839058	yes	up	0.72	1.92667	zinc finger CCCH type containing 12A [Source:MGI Symbol;Acc:MGI:2385891]
ENSMUSG00000022311	Csmd3	1.14398	0.000267182	0.00839058	yes	up	3.73667	7.21333	CUB and Sushi multiple domains 3 [Source:MGI Symbol;Acc:MGI:2386403]
ENSMUSG00000024430	Cabyr	-1.33879	0.00026853	0.00839058	yes	down	8.7	4.30333	calcium-binding tyrosine-(Y)-phosphorylation regulated (fibrousheathin 2) [Source:MGI Symbol;Acc:MGI:1918382]
ENSMUSG00000020432	Tcn2	1.24397	0.000269588	0.00839818	yes	up	17.15	40.0567	transcobalamin 2 [Source:MGI Symbol;Acc:MGI:98534]
ENSMUSG00000029204	Rhoh	1.91723	0.000273415	0.00848907	yes	up	0.796667	3.23	ras homolog family member H [Source:MGI Symbol;Acc:MGI:1921984]
ENSMUSG00000044313	Mab21l3	4.83429	0.000274521	0.00850925	yes	up	0.0433333	0.906667	mab-21-like 3 (C. elegans) [Source:MGI Symbol;Acc:MGI:2446273]
ENSMUSG00000047250	Ptgs1	1.08655	0.000275638	0.00852969	yes	up	8.91	19.5933	prostaglandin-endoperoxide synthase 1 [Source:MGI Symbol;Acc:MGI:97797]
ENSMUSG00000021702	Thbs4	1.01518	0.000278214	0.00859515	yes	up	3.56333	7.60667	thrombospondin 4 [Source:MGI Symbol;Acc:MGI:1101779]
ENSMUSG00000058470	Gm8369	4.28392	0.000281502	0.00865375	yes	up	0.303333	5.76333	predicted gene 8369 [Source:MGI Symbol;Acc:MGI:3645380]
ENSMUSG00000031304	Il2rg	1.8347	0.000282472	0.00865504	yes	up	1.71	5.41667	interleukin 2 receptor, gamma chain [Source:MGI Symbol;Acc:MGI:96551]
ENSMUSG00000027997	Casp6	1.3483	0.000282453	0.00865504	yes	up	3.97667	11.6033	caspase 6 [Source:MGI Symbol;Acc:MGI:1312921]
ENSMUSG00000023885	Thbs2	1.2641	0.000284086	0.00869023	yes	up	2.12333	5.12333	thrombospondin 2 [Source:MGI Symbol;Acc:MGI:98738]
ENSMUSG00000031548	Sfrp1	1.21226	0.000290615	0.00884645	yes	up	3.17	7.36667	secreted frizzled-related protein 1 [Source:MGI Symbol;Acc:MGI:892014]
ENSMUSG00000032202	Rab27a	1.19268	0.000292812	0.00886614	yes	up	3.32	6.63	RAB27A, member RAS oncogene family [Source:MGI Symbol;Acc:MGI:1861441]
ENSMUSG00000031665	Sall1	1.08452	0.000292319	0.00886614	yes	up	7.11	15.15	spalt like transcription factor 1 [Source:MGI Symbol;Acc:MGI:1889585]
ENSMUSG00000028413	B4galt1	1.44254	0.000292292	0.00886614	yes	up	2.62333	6.98333	UDP-Gal:betaGlcNAc beta 1,4- galactosyltransferase, polypeptide 1 [Source:MGI Symbol;Acc:MGI:95705]
ENSMUSG00000095207	CR974586.1	-1.29481	0.000303401	0.00916093	yes	down	4.31	1.74333	protein FAM205A-like [Source:NCBI gene;Acc:100862043]
ENSMUSG00000116632	Magef1	1.72898	0.000305966	0.00920858	yes	up	10.8467	33.48	melanoma antigen family F, 1 [Source:MGI Symbol;Acc:MGI:1923472]
ENSMUSG00000021583	Erap1	1.0805	0.000308198	0.00926083	yes	up	4.67667	11.89	endoplasmic reticulum aminopeptidase 1 [Source:MGI Symbol;Acc:MGI:1933403]
ENSMUSG00000090122	Kcne1l	1.98983	0.000309171	0.00927513	yes	up	3.02667	11.64	potassium voltage-gated channel, Isk-related family, member 1-like, pseudogene [Source:MGI Symbol;Acc:MGI:1913490]
ENSMUSG00000047155	Cyp4x1	-1.17034	0.000312132	0.00934587	yes	down	7.49333	3.51	cytochrome P450, family 4, subfamily x, polypeptide 1 [Source:MGI Symbol;Acc:MGI:1932403]
ENSMUSG00000020467	Efemp1	1.28594	0.000312531	0.00934587	yes	up	6.26333	14.3633	epidermal growth factor-containing fibulin-like extracellular matrix protein 1 [Source:MGI Symbol;Acc:MGI:1339998]
ENSMUSG00000029759	Pon3	1.97511	0.000315812	0.00942888	yes	up	1.83667	8	paraoxonase 3 [Source:MGI Symbol;Acc:MGI:106686]
ENSMUSG00000020080	Hkdc1	-1.34147	0.000316961	0.00944807	yes	down	10.3167	3.91	hexokinase domain containing 1 [Source:MGI Symbol;Acc:MGI:2384910]
ENSMUSG00000048004	Tmem196	-1.14821	0.000319784	0.00950721	yes	down	20.7033	10.5633	transmembrane protein 196 [Source:MGI Symbol;Acc:MGI:2685374]
ENSMUSG00000034209	Rasl10a	-1.70521	0.000319964	0.00950721	yes	down	70.5433	23.5733	RAS-like, family 10, member A [Source:MGI Symbol;Acc:MGI:1922918]
ENSMUSG00000105096	Gbp10	3.47397	0.000321291	0.00953145	yes	up	0.223333	0.943333	guanylate-binding protein 10 [Source:MGI Symbol;Acc:MGI:4359647]
ENSMUSG00000074622	Mafb	1.19328	0.000323541	0.00957437	yes	up	13.67	31.4333	v-maf musculoaponeurotic fibrosarcoma oncogene family, protein B (avian) [Source:MGI Symbol;Acc:MGI:104555]
ENSMUSG00000037795	N4bp2	1.23848	0.000328152	0.00967349	yes	up	2.24	3.94333	NEDD4 binding protein 2 [Source:MGI Symbol;Acc:MGI:2684414]
ENSMUSG00000027270	Lamp5	-1.69352	0.000329242	0.00968274	yes	down	215.587	74.0767	lysosomal-associated membrane protein family, member 5 [Source:MGI Symbol;Acc:MGI:1923411]
ENSMUSG00000027331	Knstrn	1.71264	0.000329504	0.00968274	yes	up	1.80667	4.52333	kinetochore-localized astrin/SPAG5 binding [Source:MGI Symbol;Acc:MGI:1289298]
ENSMUSG00000046245	Pilra	2.97128	0.000336879	0.00988391	yes	up	0.2	2.67333	paired immunoglobin-like type 2 receptor alpha [Source:MGI Symbol;Acc:MGI:2450529]
ENSMUSG00000052085	Dock8	1.28032	0.000338458	0.00990583	yes	up	50.01	61.7033	dedicator of cytokinesis 8 [Source:MGI Symbol;Acc:MGI:1921396]
ENSMUSG00000115157	Gm49397	-1.16946	0.000338688	0.00990583	yes	down	19.4567	9.05	predicted gene, 49397 [Source:MGI Symbol;Acc:MGI:6121631]
ENSMUSG00000054932	Afp	5.89538	0.000341757	0.00996435	yes	up	0	0.603333	alpha fetoprotein [Source:MGI Symbol;Acc:MGI:87951]
ENSMUSG00000010476	Ebf3	2.3446	0.000343531	0.00998488	yes	up	0.176667	1.1	early B cell factor 3 [Source:MGI Symbol;Acc:MGI:894289]
ENSMUSG00000112023	Lilr4b	3.81907	0.000346884	0.0100666	yes	up	0.0533333	1.36	leukocyte immunoglobulin-like receptor, subfamily B, member 4B [Source:MGI Symbol;Acc:MGI:102702]
ENSMUSG00000042759	Apobr	1.93159	0.00035045	0.0101486	yes	up	0.59	2.35	apolipoprotein B receptor [Source:MGI Symbol;Acc:MGI:2176230]
ENSMUSG00000020866	Cacna1g	-1.22193	0.000350796	0.0101486	yes	down	36.7867	17.93	calcium channel, voltage-dependent, T type, alpha 1G subunit [Source:MGI Symbol;Acc:MGI:1201678]
ENSMUSG00000024542	Cep192	1.24839	0.000352686	0.0101717	yes	up	2.52	4.91667	centrosomal protein 192 [Source:MGI Symbol;Acc:MGI:1918049]
ENSMUSG00000086839	Gm11973	-1.03633	0.000352459	0.0101717	yes	down	4.59333	2.49	predicted gene 11973 [Source:MGI Symbol;Acc:MGI:3650058]
ENSMUSG00000079415	Cntf	2.4319	0.000354122	0.0101817	yes	up	1.03667	5.26333	ciliary neurotrophic factor [Source:MGI Symbol;Acc:MGI:88439]
ENSMUSG00000031101	Sash3	1.71675	0.000363455	0.010434	yes	up	1.33333	4.35667	SAM and SH3 domain containing 3 [Source:MGI Symbol;Acc:MGI:1921381]
ENSMUSG00000026748	Plxdc2	1.28263	0.000366226	0.0104974	yes	up	11.2	38.02	plexin domain containing 2 [Source:MGI Symbol;Acc:MGI:1914698]
ENSMUSG00000029810	Tmem176b	1.20021	0.000372987	0.0106584	yes	up	38.47	84.8233	transmembrane protein 176B [Source:MGI Symbol;Acc:MGI:1916348]
ENSMUSG00000015314	Slamf6	3.35282	0.000376717	0.0107485	yes	up	0.13	2.27667	SLAM family member 6 [Source:MGI Symbol;Acc:MGI:1353620]
ENSMUSG00000079685	Ulbp1	3.16994	0.000378126	0.0107723	yes	up	0.0466667	0.526667	UL16 binding protein 1 [Source:MGI Symbol;Acc:MGI:1925027]
ENSMUSG00000039450	Dcxr	1.44198	0.000380405	0.0108207	yes	up	9.93	27.2733	dicarbonyl L-xylulose reductase [Source:MGI Symbol;Acc:MGI:1915130]
ENSMUSG00000024076	Vit	1.56611	0.000382875	0.0108677	yes	up	0.78	2.54333	vitrin [Source:MGI Symbol;Acc:MGI:1921449]
ENSMUSG00000027690	Slc2a2	5.71471	0.000383223	0.0108677	yes	up	0.01	0.363333	solute carrier family 2 (facilitated glucose transporter), member 2 [Source:MGI Symbol;Acc:MGI:1095438]
ENSMUSG00000001228	Uhrf1	1.98858	0.000387277	0.0109494	yes	up	0.48	1.67	ubiquitin-like, containing PHD and RING finger domains, 1 [Source:MGI Symbol;Acc:MGI:1338889]
ENSMUSG00000005087	Cd44	1.85234	0.000391774	0.0110017	yes	up	1.80333	5.88667	CD44 antigen [Source:MGI Symbol;Acc:MGI:88338]
ENSMUSG00000031165	Was	1.86039	0.000390082	0.0110017	yes	up	1.09333	4.02667	Wiskott-Aldrich syndrome [Source:MGI Symbol;Acc:MGI:105059]
ENSMUSG00000026126	Ptpn18	2.04621	0.000391723	0.0110017	yes	up	6.29667	32.2333	protein tyrosine phosphatase, non-receptor type 18 [Source:MGI Symbol;Acc:MGI:108410]
ENSMUSG00000022351	Sqle	-1.03528	0.000392665	0.0110017	yes	down	43.03	21.75	squalene epoxidase [Source:MGI Symbol;Acc:MGI:109296]
ENSMUSG00000013338	Fer1l4	5.9024	0.000390617	0.0110017	yes	up	0	0.21	fer-1-like 4 (C. elegans) [Source:MGI Symbol;Acc:MGI:1921812]
ENSMUSG00000075014	Gm10800	8.23407	0.000392563	0.0110017	yes	up	0	36.46	predicted gene 10800 [Source:MGI Symbol;Acc:MGI:3641657]
ENSMUSG00000048483	Zdhhc22	-1.43621	0.000396348	0.0110771	yes	down	34.1333	13.5433	zinc finger, DHHC-type containing 22 [Source:MGI Symbol;Acc:MGI:2685108]
ENSMUSG00000031805	Jak3	1.02296	0.000396544	0.0110771	yes	up	3.24667	6.43667	Janus kinase 3 [Source:MGI Symbol;Acc:MGI:99928]
ENSMUSG00000018169	Mfng	1.28732	0.000398691	0.0111204	yes	up	2.88667	7.44	MFNG O-fucosylpeptide 3-beta-N-acetylglucosaminyltransferase [Source:MGI Symbol;Acc:MGI:1095404]
ENSMUSG00000045394	Epcam	3.27332	0.000400397	0.0111513	yes	up	0.233333	2.01333	epithelial cell adhesion molecule [Source:MGI Symbol;Acc:MGI:106653]
ENSMUSG00000015112	Slc25a13	1.54076	0.000403646	0.0112251	yes	up	1.00333	3.12333	solute carrier family 25 (mitochondrial carrier, adenine nucleotide translocator), member 13 [Source:MGI Symbol;Acc:MGI:1354721]
ENSMUSG00000054545	Ugt1a6a	2.14873	0.000404263	0.0112255	yes	up	1.19	5.02	UDP glucuronosyltransferase 1 family, polypeptide A6A [Source:MGI Symbol;Acc:MGI:2137698]
ENSMUSG00000043279	Trim56	1.12867	0.000415738	0.011527	yes	up	2.68667	5.59667	tripartite motif-containing 56 [Source:MGI Symbol;Acc:MGI:2685298]
ENSMUSG00000020592	Sdc1	2.05132	0.000419085	0.0116026	yes	up	0.846667	2.94333	syndecan 1 [Source:MGI Symbol;Acc:MGI:1349162]
ENSMUSG00000061751	Kalrn	-1.13762	0.000422662	0.0116666	yes	down	232.367	101.653	kalirin, RhoGEF kinase [Source:MGI Symbol;Acc:MGI:2685385]
ENSMUSG00000098702	1500015A07Rik	1.41963	0.000422674	0.0116666	yes	up	3.12667	8.75	RIKEN cDNA 1500015A07 gene [Source:MGI Symbol;Acc:MGI:1916232]
ENSMUSG00000063558	Aox1	1.10451	0.000423272	0.0116666	yes	up	1.48667	3.11667	aldehyde oxidase 1 [Source:MGI Symbol;Acc:MGI:88035]
ENSMUSG00000047228	A2ml1	-1.46502	0.0004262	0.0116978	yes	down	43.8967	16.5	alpha-2-macroglobulin like 1 [Source:MGI Symbol;Acc:MGI:3039594]
ENSMUSG00000075410	Prcd	-1.58849	0.000426285	0.0116978	yes	down	10.7	3.91333	photoreceptor disc component [Source:MGI Symbol;Acc:MGI:3649529]
ENSMUSG00000057191	AB124611	3.01129	0.000430093	0.0117332	yes	up	0.486667	3.3	cDNA sequence AB124611 [Source:MGI Symbol;Acc:MGI:3043001]
ENSMUSG00000053931	Cnn3	1.17101	0.000433352	0.0118049	yes	up	57.1467	129.253	calponin 3, acidic [Source:MGI Symbol;Acc:MGI:1919244]
ENSMUSG00000029304	Spp1	3.14884	0.000439844	0.0119643	yes	up	8.88667	76.9933	secreted phosphoprotein 1 [Source:MGI Symbol;Acc:MGI:98389]
ENSMUSG00000060591	Ifitm2	1.20756	0.000445348	0.0120963	yes	up	25.1433	56.8067	interferon induced transmembrane protein 2 [Source:MGI Symbol;Acc:MGI:1933382]
ENSMUSG00000097194	9330175E14Rik	5.41119	0.00044675	0.0121168	yes	up	0.01	0.526667	RIKEN cDNA 9330175E14 gene [Source:MGI Symbol;Acc:MGI:2443913]
ENSMUSG00000026605	Cenpf	1.80921	0.000447493	0.0121193	yes	up	0.13	1.05667	centromere protein F [Source:MGI Symbol;Acc:MGI:1313302]
ENSMUSG00000079057	Cyp4v3	1.31511	0.000448434	0.0121272	yes	up	3.12	7.76667	cytochrome P450, family 4, subfamily v, polypeptide 3 [Source:MGI Symbol;Acc:MGI:2142763]
ENSMUSG00000051726	Kcnf1	-1.24401	0.000456656	0.0123139	yes	down	67.7333	29.53	potassium voltage-gated channel, subfamily F, member 1 [Source:MGI Symbol;Acc:MGI:2687399]
ENSMUSG00000015396	Cd83	1.55821	0.000457987	0.012332	yes	up	9.86667	28.4867	CD83 antigen [Source:MGI Symbol;Acc:MGI:1328316]
ENSMUSG00000025746	Il6	5.84328	0.000460463	0.0123808	yes	up	0	1.32333	interleukin 6 [Source:MGI Symbol;Acc:MGI:96559]
ENSMUSG00000093479	Gm20629	2.07103	0.000461712	0.0123965	yes	up	2.28333	9.15	predicted gene 20629 [Source:MGI Symbol;Acc:MGI:5313076]
ENSMUSG00000108414	Snhg1	1.67208	0.00046411	0.0124429	yes	up	24.3967	107.093	small nucleolar RNA host gene 1 [Source:MGI Symbol;Acc:MGI:3763743]
ENSMUSG00000028211	Trp53inp1	3.14119	0.000465572	0.0124642	yes	up	3.75667	32.6833	transformation related protein 53 inducible nuclear protein 1 [Source:MGI Symbol;Acc:MGI:1926609]
ENSMUSG00000105152	Gm42864	-2.33889	0.000467954	0.0125101	yes	down	2.56333	0.583333	predicted gene 42864 [Source:MGI Symbol;Acc:MGI:5663001]
ENSMUSG00000027765	P2ry1	1.51199	0.000471441	0.0125783	yes	up	1.25333	3.26	purinergic receptor P2Y, G-protein coupled 1 [Source:MGI Symbol;Acc:MGI:105049]
ENSMUSG00000052760	A630001G21Rik	3.32811	0.000471916	0.0125783	yes	up	0.203333	1.79333	RIKEN cDNA A630001G21 gene [Source:MGI Symbol;Acc:MGI:2443131]
ENSMUSG00000116594	Gm49601	-1.45811	0.000478145	0.0127097	yes	down	70.8167	33.8933	predicted gene, 49601 [Source:MGI Symbol;Acc:MGI:6215011]
ENSMUSG00000050623	Catsperz	-1.52294	0.000481025	0.012768	yes	down	9.73333	4.21	cation channel sperm associated auxiliary subunit zeta [Source:MGI Symbol;Acc:MGI:1914327]
ENSMUSG00000023008	Fmnl3	1.04556	0.000483232	0.0128084	yes	up	6.27667	13.3	formin-like 3 [Source:MGI Symbol;Acc:MGI:109569]
ENSMUSG00000034394	Lif	2.48123	0.000484849	0.012833	yes	up	0.173333	1.38333	leukemia inhibitory factor [Source:MGI Symbol;Acc:MGI:96787]
ENSMUSG00000027641	Rbl1	1.41641	0.000494433	0.0130497	yes	up	0.78	2.18	RB transcriptional corepressor like 1 [Source:MGI Symbol;Acc:MGI:103300]
ENSMUSG00000118361	AC132320.1	4.70135	0.000505631	0.0132888	yes	up	0.16	1.16	novel transcript
ENSMUSG00000075122	Cd80	2.09946	0.000504937	0.0132888	yes	up	0.266667	1.18667	CD80 antigen [Source:MGI Symbol;Acc:MGI:101775]
ENSMUSG00000044456	Rin3	1.1599	0.000509514	0.0133533	yes	up	1.50667	3.41667	Ras and Rab interactor 3 [Source:MGI Symbol;Acc:MGI:2385708]
ENSMUSG00000037188	Grhl3	2.77927	0.000509264	0.0133533	yes	up	0.683333	5.05	grainyhead like transcription factor 3 [Source:MGI Symbol;Acc:MGI:2655333]
ENSMUSG00000037217	Syn1	-1.22342	0.00051831	0.0135647	yes	down	325.427	145.02	synapsin I [Source:MGI Symbol;Acc:MGI:98460]
ENSMUSG00000019942	Cdk1	2.65698	0.000528199	0.0138042	yes	up	1.41	7.69667	cyclin-dependent kinase 1 [Source:MGI Symbol;Acc:MGI:88351]
ENSMUSG00000040543	Pitpnm3	-1.11726	0.000535937	0.0139868	yes	down	36.9433	17.2267	PITPNM family member 3 [Source:MGI Symbol;Acc:MGI:2685726]
ENSMUSG00000024691	Fam111a	1.45731	0.000539881	0.0140701	yes	up	1.26667	3.46	family with sequence similarity 111, member A [Source:MGI Symbol;Acc:MGI:1915508]
ENSMUSG00000048826	Dact2	-1.1775	0.0005414	0.01409	yes	down	70.2067	30.7033	dishevelled-binding antagonist of beta-catenin 2 [Source:MGI Symbol;Acc:MGI:1920347]
ENSMUSG00000068335	Dok1	1.58071	0.000544505	0.014146	yes	up	1.99	5.92333	docking protein 1 [Source:MGI Symbol;Acc:MGI:893587]
ENSMUSG00000040997	Abhd4	1.05606	0.000545404	0.014146	yes	up	41.43	86.6567	abhydrolase domain containing 4 [Source:MGI Symbol;Acc:MGI:1915938]
ENSMUSG00000031875	Cmtm3	1.32477	0.000547518	0.0141702	yes	up	12.2933	33.1333	CKLF-like MARVEL transmembrane domain containing 3 [Source:MGI Symbol;Acc:MGI:2447162]
ENSMUSG00000049723	Mmp12	3.30431	0.00054919	0.0141937	yes	up	0.0466667	1.47333	matrix metallopeptidase 12 [Source:MGI Symbol;Acc:MGI:97005]
ENSMUSG00000032818	Loxhd1	3.59438	0.000551224	0.0142266	yes	up	0.0533333	0.49	lipoxygenase homology domains 1 [Source:MGI Symbol;Acc:MGI:1914609]
ENSMUSG00000098188	Sowahc	1.16756	0.000553302	0.0142292	yes	up	4.53333	10.1167	sosondowah ankyrin repeat domain family member C [Source:MGI Symbol;Acc:MGI:3606051]
ENSMUSG00000100627	A830008E24Rik	2.32396	0.000552115	0.0142292	yes	up	0.673333	3.89	RIKEN cDNA A830008E24 gene [Source:MGI Symbol;Acc:MGI:3041183]
ENSMUSG00000001768	Rin2	1.05072	0.000553613	0.0142292	yes	up	11.42	21.13	Ras and Rab interactor 2 [Source:MGI Symbol;Acc:MGI:1921280]
ENSMUSG00000035513	Ntng2	-1.4755	0.000559178	0.0143525	yes	down	28.1433	10.7267	netrin G2 [Source:MGI Symbol;Acc:MGI:2159341]
ENSMUSG00000103092	Pcdha5	-1.15332	0.000562098	0.0143879	yes	down	4.71333	2.24333	protocadherin alpha 5 [Source:MGI Symbol;Acc:MGI:1298371]
ENSMUSG00000040188	Scamp2	1.07688	0.000564867	0.0144389	yes	up	14.42	29.5833	secretory carrier membrane protein 2 [Source:MGI Symbol;Acc:MGI:1346518]
ENSMUSG00000067786	Nnat	1.06565	0.000569671	0.0145418	yes	up	168.587	345.163	neuronatin [Source:MGI Symbol;Acc:MGI:104716]
ENSMUSG00000053113	Socs3	1.44756	0.000572077	0.0145833	yes	up	3.13667	8.77	suppressor of cytokine signaling 3 [Source:MGI Symbol;Acc:MGI:1201791]
ENSMUSG00000031103	Elf4	1.77963	0.000578614	0.0147298	yes	up	0.503333	1.65	E74-like factor 4 (ets domain transcription factor) [Source:MGI Symbol;Acc:MGI:1928377]
ENSMUSG00000045868	Gvin1	1.69544	0.000588621	0.0149312	yes	up	0.9	2.92333	GTPase, very large interferon inducible 1 [Source:MGI Symbol;Acc:MGI:1921808]
ENSMUSG00000021939	Ctsb	1.02933	0.000589788	0.0149328	yes	up	331.92	698.703	cathepsin B [Source:MGI Symbol;Acc:MGI:88561]
ENSMUSG00000043131	Mob1a	1.02226	0.000599467	0.0151367	yes	up	11.4467	24.1033	MOB kinase activator 1A [Source:MGI Symbol;Acc:MGI:2442631]
ENSMUSG00000021708	Rasgrf2	-1.24909	0.00060474	0.0152493	yes	down	80.2967	35.1933	RAS protein-specific guanine nucleotide-releasing factor 2 [Source:MGI Symbol;Acc:MGI:109137]
ENSMUSG00000090031	4732440D04Rik	1.85351	0.000606665	0.0152771	yes	up	1.99333	8.35667	RIKEN cDNA 4732440D04 gene [Source:MGI Symbol;Acc:MGI:3604103]
ENSMUSG00000032508	Myd88	1.15769	0.000613692	0.0154125	yes	up	5.01333	11.06	myeloid differentiation primary response gene 88 [Source:MGI Symbol;Acc:MGI:108005]
ENSMUSG00000024371	C2	1.72444	0.000622007	0.0155464	yes	up	34.1433	32.9967	complement component 2 (within H-2S) [Source:MGI Symbol;Acc:MGI:88226]
ENSMUSG00000045005	Fzd5	1.43479	0.000623191	0.0155464	yes	up	0.416667	1.12	frizzled class receptor 5 [Source:MGI Symbol;Acc:MGI:108571]
ENSMUSG00000024617	Camk2a	-1.37538	0.000629497	0.0156619	yes	down	1085.64	442.323	calcium/calmodulin-dependent protein kinase II alpha [Source:MGI Symbol;Acc:MGI:88256]
ENSMUSG00000034774	Dsg1c	5.42651	0.00063967	0.0158727	yes	up	0.0133333	0.363333	desmoglein 1 gamma [Source:MGI Symbol;Acc:MGI:2664358]
ENSMUSG00000018648	Dusp14	-1.23317	0.000642062	0.0158812	yes	down	69.08	31.0733	dual specificity phosphatase 14 [Source:MGI Symbol;Acc:MGI:1927168]
ENSMUSG00000040712	Camta2	-1.00955	0.000648446	0.0160053	yes	down	116.05	60.9333	calmodulin binding transcription activator 2 [Source:MGI Symbol;Acc:MGI:2135957]
ENSMUSG00000026880	Stom	1.10293	0.000653745	0.0160935	yes	up	7.71667	15.9233	stomatin [Source:MGI Symbol;Acc:MGI:95403]
ENSMUSG00000038543	BC028528	1.53807	0.00065468	0.0160953	yes	up	5.95	18.2667	cDNA sequence BC028528 [Source:MGI Symbol;Acc:MGI:2385885]
ENSMUSG00000031138	F9	3.11071	0.000660694	0.0162218	yes	up	0.0966667	0.816667	coagulation factor IX [Source:MGI Symbol;Acc:MGI:88384]
ENSMUSG00000048572	Tmem252	1.93479	0.000669215	0.0163664	yes	up	0.916667	3.57667	transmembrane protein 252 [Source:MGI Symbol;Acc:MGI:3583948]
ENSMUSG00000024986	Hhex	1.59992	0.000668009	0.0163664	yes	up	2.34667	6.82333	hematopoietically expressed homeobox [Source:MGI Symbol;Acc:MGI:96086]
ENSMUSG00000063687	Pcdhb5	-1.22111	0.000668633	0.0163664	yes	down	3.61667	1.64333	protocadherin beta 5 [Source:MGI Symbol;Acc:MGI:2136739]
ENSMUSG00000087379	Gm13849	1.34623	0.000676153	0.0165144	yes	up	5.98667	15.13	predicted gene 13849 [Source:MGI Symbol;Acc:MGI:3651992]
ENSMUSG00000092203	1110038B12Rik	1.53708	0.000680495	0.0165339	yes	up	20.8067	71.1167	RIKEN cDNA 1110038B12 gene [Source:MGI Symbol;Acc:MGI:1916013]
ENSMUSG00000019970	Sgk1	1.64203	0.000678022	0.0165339	yes	up	37	122.46	serum/glucocorticoid regulated kinase 1 [Source:MGI Symbol;Acc:MGI:1340062]
ENSMUSG00000095687	Rnaset2a	1.42618	0.000679529	0.0165339	yes	up	2.22333	5.96	ribonuclease T2A [Source:MGI Symbol;Acc:MGI:1915445]
ENSMUSG00000041431	Ccnb1	2.22436	0.000679611	0.0165339	yes	up	0.603333	2.62333	cyclin B1 [Source:MGI Symbol;Acc:MGI:88302]
ENSMUSG00000043301	Kcnj6	-1.21663	0.000684663	0.0166136	yes	down	21.3233	9.49	potassium inwardly-rectifying channel, subfamily J, member 6 [Source:MGI Symbol;Acc:MGI:104781]
ENSMUSG00000097195	Snhg5	1.49622	0.000691674	0.0167619	yes	up	11.23	35.7733	small nucleolar RNA host gene 5 [Source:MGI Symbol;Acc:MGI:1919905]
ENSMUSG00000020865	Abcc3	1.44062	0.000695995	0.0168447	yes	up	1.63667	4.73	ATP-binding cassette, sub-family C (CFTR/MRP), member 3 [Source:MGI Symbol;Acc:MGI:1923658]
ENSMUSG00000084989	Crocc2	3.46769	0.000699077	0.0168575	yes	up	0.02	0.24	ciliary rootlet coiled-coil, rootletin family member 2 [Source:MGI Symbol;Acc:MGI:3045962]
ENSMUSG00000029330	Cds1	-1.05883	0.000699232	0.0168575	yes	down	52.99	27.11	CDP-diacylglycerol synthase 1 [Source:MGI Symbol;Acc:MGI:1921846]
ENSMUSG00000022346	Myc	1.21016	0.000702343	0.0169106	yes	up	4.02667	6.99667	myelocytomatosis oncogene [Source:MGI Symbol;Acc:MGI:97250]
ENSMUSG00000018634	Crhr1	-1.85707	0.000706272	0.0169833	yes	down	18.0533	5.36333	corticotropin releasing hormone receptor 1 [Source:MGI Symbol;Acc:MGI:88498]
ENSMUSG00000050737	Ptges	1.16189	0.000713419	0.0171119	yes	up	2.68667	5.65	prostaglandin E synthase [Source:MGI Symbol;Acc:MGI:1927593]
ENSMUSG00000026979	Psd4	1.72842	0.000713456	0.0171119	yes	up	0.953333	2.14	pleckstrin and Sec7 domain containing 4 [Source:MGI Symbol;Acc:MGI:2674093]
ENSMUSG00000021190	Lgmn	1.11546	0.000718571	0.0172066	yes	up	113.177	247.957	legumain [Source:MGI Symbol;Acc:MGI:1330838]
ENSMUSG00000032698	Lmo2	1.20489	0.000724313	0.0172835	yes	up	22.1967	53.23	LIM domain only 2 [Source:MGI Symbol;Acc:MGI:102811]
ENSMUSG00000028876	Epha10	-1.06916	0.000730472	0.0174082	yes	down	20.7133	9.37333	Eph receptor A10 [Source:MGI Symbol;Acc:MGI:3586824]
ENSMUSG00000024909	Efemp2	1.04077	0.000742522	0.0176677	yes	up	9.55667	19.4167	epidermal growth factor-containing fibulin-like extracellular matrix protein 2 [Source:MGI Symbol;Acc:MGI:1891209]
ENSMUSG00000041670	Rims1	-1.14984	0.000747536	0.0176794	yes	down	178.537	83.7767	regulating synaptic membrane exocytosis 1 [Source:MGI Symbol;Acc:MGI:2152971]
ENSMUSG00000052605	Isoc2b	5.88418	0.000745761	0.0176794	yes	up	0.213333	4.51	isochorismatase domain containing 2b [Source:MGI Symbol;Acc:MGI:1914691]
ENSMUSG00000045751	Mms22l	1.75688	0.000746651	0.0176794	yes	up	0.73	1.97	MMS22-like, DNA repair protein [Source:MGI Symbol;Acc:MGI:2684980]
ENSMUSG00000049598	Vsig8	3.24865	0.00074894	0.0176901	yes	up	0.313333	2.72667	V-set and immunoglobulin domain containing 8 [Source:MGI Symbol;Acc:MGI:3642995]
ENSMUSG00000027204	Fbn1	1.43208	0.000751622	0.0177311	yes	up	1.20333	3.33333	fibrillin 1 [Source:MGI Symbol;Acc:MGI:95489]
ENSMUSG00000026285	Pdcd1	5.97761	0.000753384	0.0177502	yes	up	0.0566667	3.74	programmed cell death 1 [Source:MGI Symbol;Acc:MGI:104879]
ENSMUSG00000048142	Nat8l	-1.03424	0.000767379	0.0180571	yes	down	117.697	59.97	N-acetyltransferase 8-like [Source:MGI Symbol;Acc:MGI:2447776]
ENSMUSG00000071547	Nt5dc2	1.16744	0.000787709	0.0185122	yes	up	5.15667	10.0367	5'-nucleotidase domain containing 2 [Source:MGI Symbol;Acc:MGI:1917271]
ENSMUSG00000096351	Samd11	2.4947	0.00079011	0.0185452	yes	up	0.6	4.25333	sterile alpha motif domain containing 11 [Source:MGI Symbol;Acc:MGI:2446220]
ENSMUSG00000028738	Tas1r2	5.67285	0.000796876	0.018663	yes	up	0	0.346667	taste receptor, type 1, member 2 [Source:MGI Symbol;Acc:MGI:1933546]
ENSMUSG00000038168	P3h2	1.31493	0.000797129	0.018663	yes	up	1.39667	3.56333	prolyl 3-hydroxylase 2 [Source:MGI Symbol;Acc:MGI:2146663]
ENSMUSG00000049969	Plekhf2	1.00244	0.000805795	0.0188423	yes	up	4.26	9.05	pleckstrin homology domain containing, family F (with FYVE domain) member 2 [Source:MGI Symbol;Acc:MGI:1919051]
ENSMUSG00000026072	Il1r1	1.65007	0.000819067	0.0191286	yes	up	1.31	3.95333	interleukin 1 receptor, type I [Source:MGI Symbol;Acc:MGI:96545]
ENSMUSG00000024210	Ip6k3	2.11726	0.00082779	0.0192841	yes	up	0.68	3.03333	inositol hexaphosphate kinase 3 [Source:MGI Symbol;Acc:MGI:3045325]
ENSMUSG00000020429	Igfbp1	5.04998	0.000827232	0.0192841	yes	up	0.0366667	1.44333	insulin-like growth factor binding protein 1 [Source:MGI Symbol;Acc:MGI:96436]
ENSMUSG00000028327	Stra6l	5.73045	0.000829658	0.0192908	yes	up	0	0.206667	STRA6-like [Source:MGI Symbol;Acc:MGI:1921402]
ENSMUSG00000023046	Igfbp6	-1.263	0.000834372	0.0193409	yes	down	76.49	33.43	insulin-like growth factor binding protein 6 [Source:MGI Symbol;Acc:MGI:96441]
ENSMUSG00000001741	Il16	1.30501	0.000836336	0.0193623	yes	up	1.29333	3.33	interleukin 16 [Source:MGI Symbol;Acc:MGI:1270855]
ENSMUSG00000072591	5930412G12Rik	-1.76292	0.000841587	0.0194597	yes	down	3.87333	3.73667	RIKEN cDNA 5930412G12 gene [Source:MGI Symbol;Acc:MGI:2442398]
ENSMUSG00000015133	Lrrk1	1.00887	0.000852421	0.0196859	yes	up	1.70667	3.81	leucine-rich repeat kinase 1 [Source:MGI Symbol;Acc:MGI:2142227]
ENSMUSG00000022454	Nell2	-1.05424	0.000856284	0.0197506	yes	down	315.71	157.043	NEL-like 2 [Source:MGI Symbol;Acc:MGI:1858510]
ENSMUSG00000034706	Dnaic2	1.58709	0.000863167	0.0198848	yes	up	1.21	3.20333	dynein, axonemal, intermediate chain 2 [Source:MGI Symbol;Acc:MGI:2685574]
ENSMUSG00000028068	Iqgap3	2.25699	0.000865712	0.0198943	yes	up	0.276667	1.46	IQ motif containing GTPase activating protein 3 [Source:MGI Symbol;Acc:MGI:3028642]
ENSMUSG00000054457	9430021M05Rik	-1.23668	0.000865035	0.0198943	yes	down	8.92667	4.15667	RIKEN cDNA 9430021M05 gene [Source:MGI Symbol;Acc:MGI:1924538]
ENSMUSG00000044252	Osbpl1a	-1.05815	0.000868859	0.0199421	yes	down	252.883	128.013	oxysterol binding protein-like 1A [Source:MGI Symbol;Acc:MGI:1927551]
ENSMUSG00000117694	Gm28285	3.12606	0.000872196	0.0199941	yes	up	1.81	8.28	novel protein, identical to matrin 3 (Matr3)
ENSMUSG00000032172	Olfm2	-1.12581	0.00087634	0.0200574	yes	down	130.517	63.57	olfactomedin 2 [Source:MGI Symbol;Acc:MGI:3045350]
ENSMUSG00000027078	Ube2l6	1.36765	0.000879473	0.0200869	yes	up	6.42	15.1167	ubiquitin-conjugating enzyme E2L 6 [Source:MGI Symbol;Acc:MGI:1914500]
ENSMUSG00000023505	Cdca3	2.19324	0.00088116	0.0201008	yes	up	0.636667	2.59667	cell division cycle associated 3 [Source:MGI Symbol;Acc:MGI:1315198]
ENSMUSG00000068606	Gm4841	5.0766	0.000884878	0.020161	yes	up	0.01	0.426667	predicted gene 4841 [Source:MGI Symbol;Acc:MGI:3643814]
ENSMUSG00000029608	Rph3a	-1.09846	0.000886953	0.0201836	yes	down	203.287	98.91	rabphilin 3A [Source:MGI Symbol;Acc:MGI:102788]
ENSMUSG00000089854	Gm16133	3.55336	0.000900237	0.0204112	yes	up	0.03	0.616667	predicted gene 16133 [Source:MGI Symbol;Acc:MGI:3802155]
ENSMUSG00000003484	Cyp4f18	4.38478	0.000910797	0.0206256	yes	up	0.0533333	1.07667	cytochrome P450, family 4, subfamily f, polypeptide 18 [Source:MGI Symbol;Acc:MGI:1919304]
ENSMUSG00000036928	Stag3	2.11954	0.00091194	0.0206264	yes	up	0.356667	1.56667	stromal antigen 3 [Source:MGI Symbol;Acc:MGI:1355311]
ENSMUSG00000028587	Orc1	4.09111	0.000917062	0.0207172	yes	up	0.11	1.62	origin recognition complex, subunit 1 [Source:MGI Symbol;Acc:MGI:1328337]
ENSMUSG00000040093	Bmf	1.22882	0.000921632	0.0207701	yes	up	5.44333	4.92333	BCL2 modifying factor [Source:MGI Symbol;Acc:MGI:2176433]
ENSMUSG00000026683	Nuf2	1.43811	0.000929915	0.0209315	yes	up	1.54667	4.2	NUF2, NDC80 kinetochore complex component [Source:MGI Symbol;Acc:MGI:1914227]
ENSMUSG00000028971	Cort	-1.42351	0.000932587	0.0209663	yes	down	27.2533	10.38	cortistatin [Source:MGI Symbol;Acc:MGI:109538]
ENSMUSG00000028838	Extl1	-1.05299	0.000935919	0.0210159	yes	down	35.43	17.8467	exostoses (multiple)-like 1 [Source:MGI Symbol;Acc:MGI:1888742]
ENSMUSG00000059182	Skap2	1.17926	0.000939638	0.0210741	yes	up	7.21333	17.09	src family associated phosphoprotein 2 [Source:MGI Symbol;Acc:MGI:1889206]
ENSMUSG00000041859	Mcm3	1.27713	0.000959887	0.0214766	yes	up	2.41	6.47667	minichromosome maintenance complex component 3 [Source:MGI Symbol;Acc:MGI:101845]
ENSMUSG00000026029	Casp8	1.3852	0.00096165	0.0214903	yes	up	2.63333	6.38667	caspase 8 [Source:MGI Symbol;Acc:MGI:1261423]
ENSMUSG00000033016	Nfatc1	1.03025	0.000979325	0.021833	yes	up	2.11667	4.89	nuclear factor of activated T cells, cytoplasmic, calcineurin dependent 1 [Source:MGI Symbol;Acc:MGI:102469]
ENSMUSG00000020101	Vsir	1.37891	0.00100011	0.0221376	yes	up	13.43	35.64	V-set immunoregulatory receptor [Source:MGI Symbol;Acc:MGI:1921298]
ENSMUSG00000027360	Hdc	1.87804	0.00100003	0.0221376	yes	up	0.89	2.48	histidine decarboxylase [Source:MGI Symbol;Acc:MGI:96062]
ENSMUSG00000072115	Ang	1.6308	0.00100191	0.0221513	yes	up	4.19667	12.0767	angiogenin, ribonuclease, RNase A family, 5 [Source:MGI Symbol;Acc:MGI:88022]
ENSMUSG00000078958	Atp6ap1l	-1.02475	0.00100445	0.022181	yes	down	24.27	10.66	ATPase, H+ transporting, lysosomal accessory protein 1-like [Source:MGI Symbol;Acc:MGI:3648665]
ENSMUSG00000094622	Gm3055	1.11822	0.0010118	0.0223169	yes	up	4.71667	12.16	predicted gene 3055 [Source:MGI Symbol;Acc:MGI:3809197]
ENSMUSG00000041328	Pcf11	1.39321	0.00101537	0.0223429	yes	up	20.4967	55.0933	PCF11 cleavage and polyadenylation factor subunit [Source:MGI Symbol;Acc:MGI:1919579]
ENSMUSG00000028874	Fgr	5.50676	0.0010368	0.0227608	yes	up	0.0433333	2.18667	FGR proto-oncogene, Src family tyrosine kinase [Source:MGI Symbol;Acc:MGI:95527]
ENSMUSG00000027832	Ptx3	2.45784	0.0010534	0.0230259	yes	up	0.553333	1.89	pentraxin related gene [Source:MGI Symbol;Acc:MGI:104641]
ENSMUSG00000024696	Lpxn	2.01025	0.00105663	0.0230605	yes	up	1.36333	5.53333	leupaxin [Source:MGI Symbol;Acc:MGI:2147677]
ENSMUSG00000041870	Ankrd13a	1.03648	0.00107005	0.023245	yes	up	20.9	46.16	ankyrin repeat domain 13a [Source:MGI Symbol;Acc:MGI:1915670]
ENSMUSG00000056529	Ptafr	1.78246	0.00107007	0.023245	yes	up	1.03667	3.48333	platelet-activating factor receptor [Source:MGI Symbol;Acc:MGI:106066]
ENSMUSG00000051498	Tlr6	2.03036	0.00106931	0.023245	yes	up	1.04333	2.15	toll-like receptor 6 [Source:MGI Symbol;Acc:MGI:1341296]
ENSMUSG00000036718	Micall2	1.65768	0.00108288	0.023496	yes	up	0.883333	2.93333	MICAL-like 2 [Source:MGI Symbol;Acc:MGI:2444818]
ENSMUSG00000062561	Gm10118	-1.47068	0.00108458	0.0235055	yes	down	2.86333	1.05667	predicted gene 10118 [Source:MGI Symbol;Acc:MGI:3642340]
ENSMUSG00000038843	Gcnt1	1.43396	0.00109145	0.0235996	yes	up	1.32	3.42333	glucosaminyl (N-acetyl) transferase 1, core 2 [Source:MGI Symbol;Acc:MGI:95676]
ENSMUSG00000032754	Slc8b1	1.00402	0.00109406	0.0236128	yes	up	2.82333	5.83	solute carrier family 8 (sodium/lithium/calcium exchanger), member B1 [Source:MGI Symbol;Acc:MGI:2180781]
ENSMUSG00000032595	Cdhr4	2.85146	0.00109459	0.0236128	yes	up	0.573333	2.26667	cadherin-related family member 4 [Source:MGI Symbol;Acc:MGI:1916648]
ENSMUSG00000031710	Ucp1	4.86789	0.00110021	0.0237019	yes	up	0.0333333	1.17333	uncoupling protein 1 (mitochondrial, proton carrier) [Source:MGI Symbol;Acc:MGI:98894]
ENSMUSG00000078921	Tgtp2	1.90159	0.00110126	0.0237019	yes	up	1.03	4.61333	T cell specific GTPase 2 [Source:MGI Symbol;Acc:MGI:3710083]
ENSMUSG00000025154	Arhgap19	1.21814	0.0011127	0.023838	yes	up	1.64667	4.20333	Rho GTPase activating protein 19 [Source:MGI Symbol;Acc:MGI:1918335]
ENSMUSG00000057280	Musk	2.45598	0.0011122	0.023838	yes	up	0.17	0.876667	muscle, skeletal, receptor tyrosine kinase [Source:MGI Symbol;Acc:MGI:103581]
ENSMUSG00000049556	Lingo1	-1.40763	0.00111228	0.023838	yes	down	271.43	105.447	leucine rich repeat and Ig domain containing 1 [Source:MGI Symbol;Acc:MGI:1915522]
ENSMUSG00000038235	F11r	1.35179	0.00111187	0.023838	yes	up	7.10667	20.3933	F11 receptor [Source:MGI Symbol;Acc:MGI:1321398]
ENSMUSG00000074264	Amy1	1.29364	0.00111725	0.0239081	yes	up	2.94667	7.83	amylase 1, salivary [Source:MGI Symbol;Acc:MGI:88019]
ENSMUSG00000029730	Mcm7	1.22544	0.00114131	0.0243229	yes	up	14.55	29.02	minichromosome maintenance complex component 7 [Source:MGI Symbol;Acc:MGI:1298398]
ENSMUSG00000103255	Pcdhac1	-1.42359	0.00114185	0.0243229	yes	down	3.09333	1.22333	protocadherin alpha subfamily C, 1 [Source:MGI Symbol;Acc:MGI:1891442]
ENSMUSG00000007207	Stx1a	-1.37309	0.00114634	0.0243629	yes	down	301.65	124.09	syntaxin 1A (brain) [Source:MGI Symbol;Acc:MGI:109355]
ENSMUSG00000079362	Gm43302	4.60315	0.00114764	0.024363	yes	up	0.253333	6.17333	predicted gene 43302 [Source:MGI Symbol;Acc:MGI:5663439]
ENSMUSG00000034595	Ppp1r18	1.25624	0.00115443	0.0244689	yes	up	8.64667	21.51	protein phosphatase 1, regulatory subunit 18 [Source:MGI Symbol;Acc:MGI:1923698]
ENSMUSG00000028923	Necap2	1.05997	0.00115526	0.0244689	yes	up	34.59	66.7367	NECAP endocytosis associated 2 [Source:MGI Symbol;Acc:MGI:1913397]
ENSMUSG00000064125	Prr36	-1.16858	0.00115938	0.0244857	yes	down	18.66	8.91333	proline rich 36 [Source:MGI Symbol;Acc:MGI:3605626]
ENSMUSG00000036334	Igsf10	1.18958	0.00115999	0.0244857	yes	up	0.75	1.70667	immunoglobulin superfamily, member 10 [Source:MGI Symbol;Acc:MGI:1923481]
ENSMUSG00000023034	Nr4a1	-1.13714	0.00116173	0.0244947	yes	down	80.1667	38.6567	nuclear receptor subfamily 4, group A, member 1 [Source:MGI Symbol;Acc:MGI:1352454]
ENSMUSG00000086841	2410006H16Rik	1.57666	0.00116509	0.0245378	yes	up	104.847	303.973	RIKEN cDNA 2410006H16 gene [Source:MGI Symbol;Acc:MGI:1916471]
ENSMUSG00000041548	Hspb8	1.16186	0.00117408	0.0246715	yes	up	11.9167	26.72	heat shock protein 8 [Source:MGI Symbol;Acc:MGI:2135756]
ENSMUSG00000033644	Piwil2	2.22849	0.00118014	0.024711	yes	up	0.266667	0.86	piwi-like RNA-mediated gene silencing 2 [Source:MGI Symbol;Acc:MGI:1930036]
ENSMUSG00000025701	Alox5	1.80214	0.00119682	0.0249758	yes	up	1.08667	1.75333	arachidonate 5-lipoxygenase [Source:MGI Symbol;Acc:MGI:87999]
ENSMUSG00000028521	Slc35d1	1.27299	0.00120001	0.0249912	yes	up	4.73667	12.03	solute carrier family 35 (UDP-glucuronic acid/UDP-N-acetylgalactosamine dual transporter), member D1 [Source:MGI Symbol;Acc:MGI:2140361]
ENSMUSG00000020185	E2f7	2.35473	0.00120427	0.0250242	yes	up	0.39	0.65	E2F transcription factor 7 [Source:MGI Symbol;Acc:MGI:1289147]
ENSMUSG00000026579	F5	-2.54058	0.00120772	0.0250679	yes	down	0.953333	0.16	coagulation factor V [Source:MGI Symbol;Acc:MGI:88382]
ENSMUSG00000045322	Tlr9	1.50072	0.0012183	0.0251829	yes	up	0.913333	2.57667	toll-like receptor 9 [Source:MGI Symbol;Acc:MGI:1932389]
ENSMUSG00000073856	Iqck	1.40456	0.00121846	0.0251829	yes	up	3.15	7.24667	IQ motif containing K [Source:MGI Symbol;Acc:MGI:3612188]
ENSMUSG00000071748	Gm14698	3.24401	0.00122367	0.0251829	yes	up	0.0633333	0.67	predicted gene 14698 [Source:MGI Symbol;Acc:MGI:3709613]
ENSMUSG00000074342	I830077J02Rik	2.06025	0.001222	0.0251829	yes	up	0.636667	3.02	RIKEN cDNA I830077J02 gene [Source:MGI Symbol;Acc:MGI:3588284]
ENSMUSG00000020593	Lpin1	1.34782	0.00122108	0.0251829	yes	up	7.56333	18.72	lipin 1 [Source:MGI Symbol;Acc:MGI:1891340]
ENSMUSG00000116557	4933432I09Rik	-2.31652	0.001221	0.0251829	yes	down	1.06	0.353333	RIKEN cDNA 4933432I09 gene [Source:MGI Symbol;Acc:MGI:1914029]
ENSMUSG00000020611	Gna13	1.04002	0.00122964	0.0252215	yes	up	18.65	40.57	guanine nucleotide binding protein, alpha 13 [Source:MGI Symbol;Acc:MGI:95768]
ENSMUSG00000103442	Pcdha1	-1.3592	0.00122746	0.0252215	yes	down	2.11333	0.833333	protocadherin alpha 1 [Source:MGI Symbol;Acc:MGI:2150982]
ENSMUSG00000025511	Tspan4	1.33253	0.00122999	0.0252215	yes	up	13.81	33.3467	tetraspanin 4 [Source:MGI Symbol;Acc:MGI:1928097]
ENSMUSG00000044350	Lacc1	1.20084	0.00124683	0.0253164	yes	up	3.04667	7.05667	laccase domain containing 1 [Source:MGI Symbol;Acc:MGI:2445077]
ENSMUSG00000028583	Pdpn	1.25623	0.00124504	0.0253164	yes	up	8.42	19.5767	podoplanin [Source:MGI Symbol;Acc:MGI:103098]
ENSMUSG00000039195	1110008P14Rik	-1.28772	0.00124032	0.0253164	yes	down	481.94	206.277	RIKEN cDNA 1110008P14 gene [Source:MGI Symbol;Acc:MGI:1920987]
ENSMUSG00000042312	S100a13	1.10284	0.00124073	0.0253164	yes	up	38.0733	83.9667	S100 calcium binding protein A13 [Source:MGI Symbol;Acc:MGI:109581]
ENSMUSG00000037579	Kcnh3	-1.27584	0.0012879	0.0260424	yes	down	83.9067	36.9867	potassium voltage-gated channel, subfamily H (eag-related), member 3 [Source:MGI Symbol;Acc:MGI:1341723]
ENSMUSG00000026069	Il1rl1	3.26862	0.00128816	0.0260424	yes	up	0.2	0.51	interleukin 1 receptor-like 1 [Source:MGI Symbol;Acc:MGI:98427]
ENSMUSG00000050107	Haspin	2.57993	0.0012932	0.0260876	yes	up	0.12	0.763333	histone H3 associated protein kinase [Source:MGI Symbol;Acc:MGI:1194498]
ENSMUSG00000000562	Adora3	1.87464	0.00129599	0.0261157	yes	up	0.9	3.08	adenosine A3 receptor [Source:MGI Symbol;Acc:MGI:104847]
ENSMUSG00000034171	Faah	-1.25299	0.00131932	0.0265285	yes	down	51.81	24.5033	fatty acid amide hydrolase [Source:MGI Symbol;Acc:MGI:109609]
ENSMUSG00000032369	Plscr1	1.54396	0.00132863	0.0266298	yes	up	1.17333	3.83	phospholipid scramblase 1 [Source:MGI Symbol;Acc:MGI:893575]
ENSMUSG00000054582	Pabpc1l	5.12197	0.00134353	0.0268132	yes	up	0.01	1.46667	poly(A) binding protein, cytoplasmic 1-like [Source:MGI Symbol;Acc:MGI:1922908]
ENSMUSG00000023852	Chd1	1.01283	0.00134135	0.0268132	yes	up	6.48667	12.86	chromodomain helicase DNA binding protein 1 [Source:MGI Symbol;Acc:MGI:88393]
ENSMUSG00000020493	Prr11	1.90809	0.00134911	0.0268958	yes	up	0.236667	0.89	proline rich 11 [Source:MGI Symbol;Acc:MGI:2444496]
ENSMUSG00000067889	Sptbn2	-1.11078	0.00135633	0.0269534	yes	down	309.017	150.007	spectrin beta, non-erythrocytic 2 [Source:MGI Symbol;Acc:MGI:1313261]
ENSMUSG00000039005	Tlr4	1.69273	0.00136132	0.026995	yes	up	0.49	2.32667	toll-like receptor 4 [Source:MGI Symbol;Acc:MGI:96824]
ENSMUSG00000036292	Gramd1c	1.67847	0.0013602	0.026995	yes	up	1.04	3.63333	GRAM domain containing 1C [Source:MGI Symbol;Acc:MGI:2443024]
ENSMUSG00000039058	Ak5	-1.17901	0.00136569	0.0270055	yes	down	88.78	42.0433	adenylate kinase 5 [Source:MGI Symbol;Acc:MGI:2677491]
ENSMUSG00000109715	Gm45606	-1.12456	0.00136509	0.0270055	yes	down	9.54667	4.59333	predicted gene 45606 [Source:MGI Symbol;Acc:MGI:5791442]
ENSMUSG00000094942	Gm3604	1.81063	0.00136764	0.0270055	yes	up	0.503333	1.69	predicted gene 3604 [Source:MGI Symbol;Acc:MGI:3781781]
ENSMUSG00000047606	Ankrd34c	-1.07113	0.00136663	0.0270055	yes	down	3.88	2.15	ankyrin repeat domain 34C [Source:MGI Symbol;Acc:MGI:2685617]
ENSMUSG00000000673	Haao	3.0895	0.00137626	0.0270896	yes	up	0.246667	1.80333	3-hydroxyanthranilate 3,4-dioxygenase [Source:MGI Symbol;Acc:MGI:1349444]
ENSMUSG00000105017	Gm43107	5.67891	0.00139588	0.0273318	yes	up	0	29.9833	predicted gene 43107 [Source:MGI Symbol;Acc:MGI:5663244]
ENSMUSG00000038872	Zfhx3	1.45672	0.00140104	0.0274039	yes	up	0.41	1.31	zinc finger homeobox 3 [Source:MGI Symbol;Acc:MGI:99948]
ENSMUSG00000031093	Dock11	1.04432	0.00140567	0.0274658	yes	up	2.69	5.16333	dedicator of cytokinesis 11 [Source:MGI Symbol;Acc:MGI:1923224]
ENSMUSG00000002083	Bbc3	1.73218	0.00142978	0.027775	yes	up	7.91667	32.4533	BCL2 binding component 3 [Source:MGI Symbol;Acc:MGI:2181667]
ENSMUSG00000037440	Vnn1	3.4345	0.00143647	0.0278632	yes	up	0.0533333	0.74	vanin 1 [Source:MGI Symbol;Acc:MGI:108395]
ENSMUSG00000021408	Ripk1	1.23297	0.00143874	0.0278784	yes	up	2.37	5.69333	receptor (TNFRSF)-interacting serine-threonine kinase 1 [Source:MGI Symbol;Acc:MGI:108212]
ENSMUSG00000024114	Prss41	4.78658	0.00144089	0.0278912	yes	up	0.0533333	1.40333	protease, serine 41 [Source:MGI Symbol;Acc:MGI:1918253]
ENSMUSG00000030994	D7Ertd443e	1.22982	0.00144879	0.0280149	yes	up	2.06667	3.91333	DNA segment, Chr 7, ERATO Doi 443, expressed [Source:MGI Symbol;Acc:MGI:1196431]
ENSMUSG00000042589	Cux2	-1.26678	0.00145871	0.0281276	yes	down	49.3433	23.5633	cut-like homeobox 2 [Source:MGI Symbol;Acc:MGI:107321]
ENSMUSG00000028238	Atp6v0d2	5.32485	0.00146819	0.0282146	yes	up	0.01	0.553333	ATPase, H+ transporting, lysosomal V0 subunit D2 [Source:MGI Symbol;Acc:MGI:1924415]
ENSMUSG00000041205	Map6d1	-1.03758	0.00147441	0.028305	yes	down	37.6967	19.0333	MAP6 domain containing 1 [Source:MGI Symbol;Acc:MGI:3607784]
ENSMUSG00000028494	Plin2	1.29231	0.00147773	0.0283395	yes	up	6.41667	15.7833	perilipin 2 [Source:MGI Symbol;Acc:MGI:87920]
ENSMUSG00000095115	Itpripl2	1.07166	0.00148839	0.0285147	yes	up	2.45333	5.15333	inositol 1,4,5-triphosphate receptor interacting protein-like 2 [Source:MGI Symbol;Acc:MGI:2442416]
ENSMUSG00000078773	Rad54b	1.76238	0.0014902	0.0285202	yes	up	0.676667	2.71667	RAD54 homolog B (S. cerevisiae) [Source:MGI Symbol;Acc:MGI:3605986]
ENSMUSG00000023367	Tmem176a	1.10735	0.00149452	0.0285702	yes	up	16.11	38.7433	transmembrane protein 176A [Source:MGI Symbol;Acc:MGI:1913308]
ENSMUSG00000002020	Ltbp2	2.18717	0.00150769	0.028737	yes	up	0.44	1.78	latent transforming growth factor beta binding protein 2 [Source:MGI Symbol;Acc:MGI:99502]
ENSMUSG00000025044	Msr1	2.81787	0.00151832	0.0288141	yes	up	0.146667	1.41333	macrophage scavenger receptor 1 [Source:MGI Symbol;Acc:MGI:98257]
ENSMUSG00000007379	Dennd2c	1.88463	0.0015222	0.0288141	yes	up	0.32	1.23	DENN/MADD domain containing 2C [Source:MGI Symbol;Acc:MGI:3036254]
ENSMUSG00000047875	Gpr157	1.17386	0.00151682	0.0288141	yes	up	1.04667	2.41	G protein-coupled receptor 157 [Source:MGI Symbol;Acc:MGI:2442046]
ENSMUSG00000086763	Plxna4os1	2.89086	0.00152072	0.0288141	yes	up	0.136667	1.06333	plexin A4, opposite strand 1 [Source:MGI Symbol;Acc:MGI:2442851]
ENSMUSG00000024290	Rock1	1.00879	0.00152255	0.0288141	yes	up	9.08333	17.2	Rho-associated coiled-coil containing protein kinase 1 [Source:MGI Symbol;Acc:MGI:107927]
ENSMUSG00000058420	Syt17	-1.3103	0.00152714	0.0288512	yes	down	37.1167	14.9867	synaptotagmin XVII [Source:MGI Symbol;Acc:MGI:104966]
ENSMUSG00000107810	Gm18609	-1.49675	0.00153057	0.0288782	yes	down	6.21	2.29333	predicted gene, 18609 [Source:MGI Symbol;Acc:MGI:5010794]
ENSMUSG00000025213	Kazald1	-1.15692	0.00153438	0.0288916	yes	down	6.93	3.23667	Kazal-type serine peptidase inhibitor domain 1 [Source:MGI Symbol;Acc:MGI:2147606]
ENSMUSG00000019467	Arhgef25	-1.16088	0.0015417	0.0290002	yes	down	125.227	59.83	Rho guanine nucleotide exchange factor (GEF) 25 [Source:MGI Symbol;Acc:MGI:1277173]
ENSMUSG00000030748	Il4ra	1.20535	0.00154907	0.0290217	yes	up	2.65333	6.01333	interleukin 4 receptor, alpha [Source:MGI Symbol;Acc:MGI:105367]
ENSMUSG00000087675	Gm11762	-1.47238	0.00154715	0.0290217	yes	down	2.43	1.03	predicted gene 11762 [Source:MGI Symbol;Acc:MGI:3651277]
ENSMUSG00000066113	Adamtsl1	1.08973	0.00154468	0.0290217	yes	up	1.88	3.72667	ADAMTS-like 1 [Source:MGI Symbol;Acc:MGI:1924989]
ENSMUSG00000074802	Gas2l3	1.56442	0.00155324	0.0290708	yes	up	0.866667	1.35333	growth arrest-specific 2 like 3 [Source:MGI Symbol;Acc:MGI:1918780]
ENSMUSG00000024334	H2-Oa	2.47222	0.0015638	0.029239	yes	up	0.893333	4.71667	histocompatibility 2, O region alpha locus [Source:MGI Symbol;Acc:MGI:95924]
ENSMUSG00000042258	Isl1	2.7504	0.00157742	0.0294052	yes	up	0.536667	2.84667	ISL1 transcription factor, LIM/homeodomain [Source:MGI Symbol;Acc:MGI:101791]
ENSMUSG00000046167	Gldn	2.08907	0.00158536	0.0294943	yes	up	0.436667	1.79	gliomedin [Source:MGI Symbol;Acc:MGI:2388361]
ENSMUSG00000116617	Gm49767	2.61173	0.00159089	0.0295677	yes	up	0.136667	0.776667	predicted gene, 49767 [Source:MGI Symbol;Acc:MGI:6215277]
ENSMUSG00000034320	Slc26a2	1.04802	0.0015953	0.0296203	yes	up	1.84667	3.87333	solute carrier family 26 (sulfate transporter), member 2 [Source:MGI Symbol;Acc:MGI:892977]
ENSMUSG00000032218	Ccnb2	2.05227	0.00160601	0.0297893	yes	up	0.606667	2.55	cyclin B2 [Source:MGI Symbol;Acc:MGI:88311]
ENSMUSG00000097454	Gm26892	-1.61239	0.00161082	0.0298489	yes	down	9.69667	3.41667	predicted gene, 26892 [Source:MGI Symbol;Acc:MGI:5477386]
ENSMUSG00000039853	Trim14	1.99887	0.00161511	0.0298691	yes	up	1.06333	3.44667	tripartite motif-containing 14 [Source:MGI Symbol;Acc:MGI:1921985]
ENSMUSG00000053137	Mapk11	-1.39744	0.00161764	0.0298862	yes	down	32.0733	12.6267	mitogen-activated protein kinase 11 [Source:MGI Symbol;Acc:MGI:1338024]
ENSMUSG00000070564	Ntn5	-2.39372	0.0016227	0.0299502	yes	down	8.02667	1.61	netrin 5 [Source:MGI Symbol;Acc:MGI:2685330]
ENSMUSG00000002249	Tead3	1.29785	0.00163333	0.0300867	yes	up	1.27667	2.99	TEA domain family member 3 [Source:MGI Symbol;Acc:MGI:109241]
ENSMUSG00000022893	Adamts1	1.00731	0.0016422	0.0302045	yes	up	4.28	8.81667	a disintegrin-like and metallopeptidase (reprolysin type) with thrombospondin type 1 motif, 1 [Source:MGI Symbol;Acc:MGI:109249]
ENSMUSG00000029298	Gbp9	1.10114	0.00165279	0.0303554	yes	up	1.93	3.93667	guanylate-binding protein 9 [Source:MGI Symbol;Acc:MGI:3605620]
ENSMUSG00000026833	Olfm1	-1.04362	0.00166438	0.0305381	yes	down	1095.91	562.23	olfactomedin 1 [Source:MGI Symbol;Acc:MGI:1860437]
ENSMUSG00000025912	Mybl1	1.74032	0.00168295	0.0307881	yes	up	1.41667	5.23333	myeloblastosis oncogene-like 1 [Source:MGI Symbol;Acc:MGI:99925]
ENSMUSG00000022708	Zbtb20	1.02404	0.00168188	0.0307881	yes	up	4.47	7.75	zinc finger and BTB domain containing 20 [Source:MGI Symbol;Acc:MGI:1929213]
ENSMUSG00000002870	Mcm2	1.02629	0.00168844	0.0308582	yes	up	2.68333	4.73667	minichromosome maintenance complex component 2 [Source:MGI Symbol;Acc:MGI:105380]
ENSMUSG00000002668	Dennd1c	1.66589	0.00170267	0.0310272	yes	up	1.23667	2.63667	DENN/MADD domain containing 1C [Source:MGI Symbol;Acc:MGI:1918035]
ENSMUSG00000115867	Gm17753	-1.45058	0.00171265	0.0311345	yes	down	5.83333	2.18333	predicted gene, 17753 [Source:MGI Symbol;Acc:MGI:5009838]
ENSMUSG00000024778	Fas	2.09095	0.00171357	0.0311345	yes	up	1.54	6.48	Fas (TNF receptor superfamily member 6) [Source:MGI Symbol;Acc:MGI:95484]
ENSMUSG00000096862	Gm13301	-2.88113	0.00173174	0.031434	yes	down	1.83	0.23	predicted gene 13301 [Source:MGI Symbol;Acc:MGI:3707230]
ENSMUSG00000088071	Gm22818	1.58719	0.00173934	0.0315288	yes	up	6.21667	18.89	predicted gene, 22818 [Source:MGI Symbol;Acc:MGI:5452595]
ENSMUSG00000036768	Kif15	1.73625	0.00174034	0.0315288	yes	up	1.98333	2.80333	kinesin family member 15 [Source:MGI Symbol;Acc:MGI:1098258]
ENSMUSG00000049878	Rlf	1.15934	0.00174807	0.0315363	yes	up	8.57333	19.08	rearranged L-myc fusion sequence [Source:MGI Symbol;Acc:MGI:1924705]
ENSMUSG00000090035	Galnt4	1.05326	0.00174934	0.0315363	yes	up	1.53	3.22667	polypeptide N-acetylgalactosaminyltransferase 4 [Source:MGI Symbol;Acc:MGI:894692]
ENSMUSG00000038764	Ptpn3	-1.04251	0.00175465	0.0315735	yes	down	17.44	8.95333	protein tyrosine phosphatase, non-receptor type 3 [Source:MGI Symbol;Acc:MGI:105307]
ENSMUSG00000097542	Gm26751	1.13171	0.00176511	0.0317312	yes	up	1.23667	2.70667	predicted gene, 26751 [Source:MGI Symbol;Acc:MGI:5477245]
ENSMUSG00000022421	Nptxr	-1.41817	0.00177297	0.0317564	yes	down	354.957	139.613	neuronal pentraxin receptor [Source:MGI Symbol;Acc:MGI:1920590]
ENSMUSG00000041115	Iqsec2	-1.01748	0.00177515	0.0317587	yes	down	72.6567	41.31	IQ motif and Sec7 domain 2 [Source:MGI Symbol;Acc:MGI:3528396]
ENSMUSG00000029816	Gpnmb	3.51028	0.00177743	0.0317689	yes	up	0.853333	9.13667	glycoprotein (transmembrane) nmb [Source:MGI Symbol;Acc:MGI:1934765]
ENSMUSG00000027750	Postn	1.77807	0.00179962	0.0320735	yes	up	0.99	3.88333	periostin, osteoblast specific factor [Source:MGI Symbol;Acc:MGI:1926321]
ENSMUSG00000070942	Il1rl2	2.17696	0.00181495	0.032285	yes	up	0.53	1.62	interleukin 1 receptor-like 2 [Source:MGI Symbol;Acc:MGI:1913107]
ENSMUSG00000022602	Arc	-1.43793	0.00182136	0.0323682	yes	down	125.307	49.43	activity regulated cytoskeletal-associated protein [Source:MGI Symbol;Acc:MGI:88067]
ENSMUSG00000045114	Prrt2	-1.0939	0.00182957	0.0324523	yes	down	202.31	103.613	proline-rich transmembrane protein 2 [Source:MGI Symbol;Acc:MGI:1916267]
ENSMUSG00000046688	Tifa	1.13699	0.00183343	0.032485	yes	up	5.26	11.6233	TRAF-interacting protein with forkhead-associated domain [Source:MGI Symbol;Acc:MGI:2182965]
ENSMUSG00000027296	Itpka	-1.24836	0.0018349	0.032485	yes	down	150.527	66.1933	inositol 1,4,5-trisphosphate 3-kinase A [Source:MGI Symbol;Acc:MGI:1333822]
ENSMUSG00000020009	Ifngr1	1.0873	0.0018369	0.0324896	yes	up	11.08	23.7533	interferon gamma receptor 1 [Source:MGI Symbol;Acc:MGI:107655]
ENSMUSG00000027875	Hmgcs2	1.53927	0.00186844	0.0329849	yes	up	2.70333	7.91667	3-hydroxy-3-methylglutaryl-Coenzyme A synthase 2 [Source:MGI Symbol;Acc:MGI:101939]
ENSMUSG00000045733	Sprn	-1.28677	0.00191521	0.033715	yes	down	108.04	47.4167	shadow of prion protein [Source:MGI Symbol;Acc:MGI:3582583]
ENSMUSG00000030844	Rgs10	1.13928	0.00191855	0.0337418	yes	up	67.4867	140.3	regulator of G-protein signalling 10 [Source:MGI Symbol;Acc:MGI:1915115]
ENSMUSG00000098027	Gm27004	-2.46071	0.00192561	0.0337706	yes	down	7.22667	1.53333	predicted gene, 27004 [Source:MGI Symbol;Acc:MGI:5504119]
ENSMUSG00000086181	C230034O21Rik	-1.38188	0.0019249	0.0337706	yes	down	3.04667	1.13333	RIKEN cDNA C230034O21 gene [Source:MGI Symbol;Acc:MGI:2441892]
ENSMUSG00000030895	Hpx	2.04022	0.00193865	0.0339673	yes	up	0.6	2.50667	hemopexin [Source:MGI Symbol;Acc:MGI:105112]
ENSMUSG00000102368	4930590L20Rik	-1.47744	0.00194679	0.0340461	yes	down	4.33667	1.79333	RIKEN cDNA 4930590L20 gene [Source:MGI Symbol;Acc:MGI:1923160]
ENSMUSG00000007944	Ttc9b	-1.12965	0.00194593	0.0340461	yes	down	130.747	62.5567	tetratricopeptide repeat domain 9B [Source:MGI Symbol;Acc:MGI:1920282]
ENSMUSG00000022468	Endou	1.42757	0.00195259	0.0341154	yes	up	2.11	5.13667	endonuclease, polyU-specific [Source:MGI Symbol;Acc:MGI:97746]
ENSMUSG00000033762	Recql4	1.7284	0.00195523	0.0341297	yes	up	0.923333	2.3	RecQ protein-like 4 [Source:MGI Symbol;Acc:MGI:1931028]
ENSMUSG00000001020	S100a4	2.24725	0.00197347	0.0344158	yes	up	5.24	24.44	S100 calcium binding protein A4 [Source:MGI Symbol;Acc:MGI:1330282]
ENSMUSG00000026669	Mcm10	1.81408	0.00198058	0.0345076	yes	up	0.893333	2.16333	minichromosome maintenance 10 replication initiation factor [Source:MGI Symbol;Acc:MGI:1917274]
ENSMUSG00000039158	Akna	1.21416	0.00200018	0.0347517	yes	up	1.29667	2.96667	AT-hook transcription factor [Source:MGI Symbol;Acc:MGI:2140340]
ENSMUSG00000031925	Maml2	1.02734	0.00201314	0.0349119	yes	up	2.42667	5.74	mastermind like transcriptional coactivator 2 [Source:MGI Symbol;Acc:MGI:2389460]
ENSMUSG00000020431	Adcy1	-1.18746	0.00201199	0.0349119	yes	down	152.103	70.0733	adenylate cyclase 1 [Source:MGI Symbol;Acc:MGI:99677]
ENSMUSG00000078671	Chd2	1.02876	0.00202716	0.0350573	yes	up	19.2533	51.4333	chromodomain helicase DNA binding protein 2 [Source:MGI Symbol;Acc:MGI:2448567]
ENSMUSG00000004473	Clec11a	-1.13925	0.00202414	0.0350573	yes	down	4.01333	1.93333	C-type lectin domain family 11, member a [Source:MGI Symbol;Acc:MGI:1298219]
ENSMUSG00000056498	Tmem154	2.36057	0.00203779	0.0352085	yes	up	0.206667	1.06	transmembrane protein 154 [Source:MGI Symbol;Acc:MGI:2444725]
ENSMUSG00000095295	Gm3488	1.82863	0.00204982	0.0353509	yes	up	0.72	3.10667	predicted gene, 3488 [Source:MGI Symbol;Acc:MGI:3781665]
ENSMUSG00000090675	Olfr111	3.59442	0.00205645	0.0353974	yes	up	0.18	1.53333	olfactory receptor 111 [Source:MGI Symbol;Acc:MGI:2177494]
ENSMUSG00000043458	Pcdhb12	-1.05363	0.00208254	0.0356418	yes	down	5.85667	2.92333	protocadherin beta 12 [Source:MGI Symbol;Acc:MGI:2136747]
ENSMUSG00000028610	Dmrtb1	2.09871	0.00208437	0.0356418	yes	up	1.83	6.56333	DMRT-like family B with proline-rich C-terminal, 1 [Source:MGI Symbol;Acc:MGI:1927125]
ENSMUSG00000042641	Rgsl1	-1.75695	0.00208652	0.0356418	yes	down	1.80333	0.496667	regulator of G-protein signaling like 1 [Source:MGI Symbol;Acc:MGI:2685048]
ENSMUSG00000000753	Serpinf1	1.19296	0.00208234	0.0356418	yes	up	11.1533	26.77	serine (or cysteine) peptidase inhibitor, clade F, member 1 [Source:MGI Symbol;Acc:MGI:108080]
ENSMUSG00000020806	Rhbdf2	1.30303	0.00207744	0.0356418	yes	up	0.966667	2.23667	rhomboid 5 homolog 2 [Source:MGI Symbol;Acc:MGI:2442473]
ENSMUSG00000069892	9930111J21Rik2	1.54376	0.00210079	0.0358325	yes	up	1.10667	3.51	RIKEN cDNA 9930111J21 gene 2 [Source:MGI Symbol;Acc:MGI:3711310]
ENSMUSG00000084821	Gm15880	3.83083	0.00210727	0.0358773	yes	up	0.0366667	0.573333	predicted gene 15880 [Source:MGI Symbol;Acc:MGI:3802014]
ENSMUSG00000047361	Gm973	1.04834	0.00213273	0.0362447	yes	up	4.70333	10.8667	predicted gene 973 [Source:MGI Symbol;Acc:MGI:2685819]
ENSMUSG00000118239	AC166575.1	1.03671	0.00214266	0.0363474	yes	up	5.33667	11.09	novel transcript
ENSMUSG00000069607	Cd300ld3	3.21237	0.00216288	0.0365574	yes	up	0.293333	3.27333	CD300 molecule like family member D3 [Source:MGI Symbol;Acc:MGI:2687214]
ENSMUSG00000031654	Cbln1	-1.45001	0.00219554	0.0370694	yes	down	14.75	5.78	cerebellin 1 precursor protein [Source:MGI Symbol;Acc:MGI:88281]
ENSMUSG00000022037	Clu	1.01038	0.00219715	0.0370694	yes	up	838.54	1664.93	clusterin [Source:MGI Symbol;Acc:MGI:88423]
ENSMUSG00000003341	Atp8b3	3.64484	0.00220275	0.0371304	yes	up	0.06	0.653333	ATPase, class I, type 8B, member 3 [Source:MGI Symbol;Acc:MGI:1914581]
ENSMUSG00000024235	Map3k8	1.3688	0.0022147	0.0372982	yes	up	0.92	2.87	mitogen-activated protein kinase kinase kinase 8 [Source:MGI Symbol;Acc:MGI:1346878]
ENSMUSG00000024669	Cd5	4.18266	0.00221875	0.0373325	yes	up	0.11	0.583333	CD5 antigen [Source:MGI Symbol;Acc:MGI:88340]
ENSMUSG00000104674	Gm42756	2.32436	0.00222887	0.0374354	yes	up	0.153333	0.793333	predicted gene 42756 [Source:MGI Symbol;Acc:MGI:5662893]
ENSMUSG00000033855	Ston1	1.30854	0.00224381	0.0376186	yes	up	2.32	5.15667	stonin 1 [Source:MGI Symbol;Acc:MGI:1924307]
ENSMUSG00000110866	Gm48362	1.48219	0.00224256	0.0376186	yes	up	0.466667	1.31667	predicted gene, 48362 [Source:MGI Symbol;Acc:MGI:6097831]
ENSMUSG00000045328	Cenpe	1.32521	0.00225751	0.0377127	yes	up	0.703333	0.756667	centromere protein E [Source:MGI Symbol;Acc:MGI:1098230]
ENSMUSG00000046961	Gpr156	2.21491	0.00225594	0.0377127	yes	up	0.253333	1.18	G protein-coupled receptor 156 [Source:MGI Symbol;Acc:MGI:2653880]
ENSMUSG00000044933	Sstr3	-1.42874	0.00227226	0.0379251	yes	down	12.3067	4.96333	somatostatin receptor 3 [Source:MGI Symbol;Acc:MGI:98329]
ENSMUSG00000038403	Hfe2	-2.40332	0.00229337	0.0381751	yes	down	1.27	0.26	hemochromatosis type 2 (juvenile) [Source:MGI Symbol;Acc:MGI:1916835]
ENSMUSG00000024013	Fgd2	1.04717	0.00231687	0.0384976	yes	up	7.43333	14.75	FYVE, RhoGEF and PH domain containing 2 [Source:MGI Symbol;Acc:MGI:1347084]
ENSMUSG00000097452	Gm2824	-1.29036	0.00233902	0.0387276	yes	down	6.47	2.72333	predicted gene 2824 [Source:MGI Symbol;Acc:MGI:3780995]
ENSMUSG00000071042	Rasgrp3	1.24989	0.00234639	0.0388153	yes	up	7.23667	18.4567	RAS, guanyl releasing protein 3 [Source:MGI Symbol;Acc:MGI:3028579]
ENSMUSG00000090231	Cfb	2.26087	0.00236052	0.0389911	yes	up	0.556667	2.4	complement factor B [Source:MGI Symbol;Acc:MGI:105975]
ENSMUSG00000030350	Prmt8	-1.10471	0.00239273	0.0394769	yes	down	62.1833	32.1533	protein arginine N-methyltransferase 8 [Source:MGI Symbol;Acc:MGI:3043083]
ENSMUSG00000021365	Nedd9	1.18343	0.0023958	0.0394926	yes	up	2.74333	6.28333	neural precursor cell expressed, developmentally down-regulated gene 9 [Source:MGI Symbol;Acc:MGI:97302]
ENSMUSG00000005892	Trh	1.7395	0.00239911	0.0395123	yes	up	1.74	5.84	thyrotropin releasing hormone [Source:MGI Symbol;Acc:MGI:98823]
ENSMUSG00000083012	Fam220a	4.48852	0.00241153	0.0396818	yes	up	1	8.69333	family with sequence similarity 220, member A [Source:MGI Symbol;Acc:MGI:1914488]
ENSMUSG00000086029	Pax6os1	2.64902	0.00246119	0.0404277	yes	up	0.84	9.25	paired box 6 opposite strand 1 [Source:MGI Symbol;Acc:MGI:3028033]
ENSMUSG00000020437	Myo1g	2.4768	0.00247048	0.0405089	yes	up	0.166667	1.21	myosin IG [Source:MGI Symbol;Acc:MGI:1927091]
ENSMUSG00000046447	Camk2n1	-1.1971	0.00248685	0.0407058	yes	down	1436.22	676.72	calcium/calmodulin-dependent protein kinase II inhibitor 1 [Source:MGI Symbol;Acc:MGI:1913509]
ENSMUSG00000030792	Dkkl1	-1.2307	0.00249626	0.040824	yes	down	44.3333	22.0733	dickkopf-like 1 [Source:MGI Symbol;Acc:MGI:1354963]
ENSMUSG00000035356	Nfkbiz	1.41944	0.00250454	0.0409236	yes	up	1.92667	4.93	nuclear factor of kappa light polypeptide gene enhancer in B cells inhibitor, zeta [Source:MGI Symbol;Acc:MGI:1931595]
ENSMUSG00000023186	Vwa5a	1.02891	0.00251253	0.0409618	yes	up	5.55	11.86	von Willebrand factor A domain containing 5A [Source:MGI Symbol;Acc:MGI:1915026]
ENSMUSG00000001403	Ube2c	1.93995	0.00251347	0.0409618	yes	up	1.03333	4.09	ubiquitin-conjugating enzyme E2C [Source:MGI Symbol;Acc:MGI:1915862]
ENSMUSG00000043740	B430306N03Rik	3.05714	0.00252648	0.041138	yes	up	0.12	0.53	RIKEN cDNA B430306N03 gene [Source:MGI Symbol;Acc:MGI:2443478]
ENSMUSG00000025727	A930017K11Rik	1.93516	0.00253083	0.0411729	yes	up	0.343333	1.37	RIKEN cDNA A930017K11 gene [Source:MGI Symbol;Acc:MGI:2442713]
ENSMUSG00000009470	Tnpo1	1.05809	0.00254695	0.041327	yes	up	14.2633	30.4333	transportin 1 [Source:MGI Symbol;Acc:MGI:2681523]
ENSMUSG00000079110	Capn3	1.26943	0.0026402	0.0426178	yes	up	3.43	7.44667	calpain 3 [Source:MGI Symbol;Acc:MGI:107437]
ENSMUSG00000002732	Fkbp7	1.35124	0.00264278	0.0426225	yes	up	4.98	11.6367	FK506 binding protein 7 [Source:MGI Symbol;Acc:MGI:1336879]
ENSMUSG00000022033	Pbk	2.18793	0.00266997	0.0428758	yes	up	0.72	3.12	PDZ binding kinase [Source:MGI Symbol;Acc:MGI:1289156]
ENSMUSG00000042129	Rassf4	1.45293	0.00267308	0.0428887	yes	up	2.33333	6.57333	Ras association (RalGDS/AF-6) domain family member 4 [Source:MGI Symbol;Acc:MGI:2386853]
ENSMUSG00000034652	Cd300a	1.50528	0.00268676	0.0429606	yes	up	0.493333	1.61	CD300A molecule [Source:MGI Symbol;Acc:MGI:2443411]
ENSMUSG00000053963	Stum	-1.05418	0.00268513	0.0429606	yes	down	97.4	57.7833	mechanosensory transduction mediator [Source:MGI Symbol;Acc:MGI:2138735]
ENSMUSG00000006411	Nectin4	1.24198	0.0026963	0.0430762	yes	up	2.02	4.87667	nectin cell adhesion molecule 4 [Source:MGI Symbol;Acc:MGI:1918990]
ENSMUSG00000040125	Gpr26	-1.26348	0.00271883	0.0432142	yes	down	44.3033	19.4267	G protein-coupled receptor 26 [Source:MGI Symbol;Acc:MGI:2441758]
ENSMUSG00000033726	Emx1	-1.32478	0.00272555	0.0432841	yes	down	33.1467	14.2567	empty spiracles homeobox 1 [Source:MGI Symbol;Acc:MGI:95387]
ENSMUSG00000026082	Rev1	1.12661	0.0027306	0.0433274	yes	up	14.3367	27.81	REV1, DNA directed polymerase [Source:MGI Symbol;Acc:MGI:1929074]
ENSMUSG00000045441	Gprin3	1.27805	0.00275761	0.0436347	yes	up	2.29333	5.43667	GPRIN family member 3 [Source:MGI Symbol;Acc:MGI:1924785]
ENSMUSG00000026463	Atp2b4	-1.33828	0.00280033	0.0440964	yes	down	83.4633	32.3067	ATPase, Ca++ transporting, plasma membrane 4 [Source:MGI Symbol;Acc:MGI:88111]
ENSMUSG00000029468	P2rx7	1.11148	0.00281084	0.0441501	yes	up	4.8	9.07667	purinergic receptor P2X, ligand-gated ion channel, 7 [Source:MGI Symbol;Acc:MGI:1339957]
ENSMUSG00000027456	Sdcbp2	2.39529	0.00281984	0.044217	yes	up	0.543333	2.99667	syndecan binding protein (syntenin) 2 [Source:MGI Symbol;Acc:MGI:2385156]
ENSMUSG00000024293	Esco1	1.18083	0.00285497	0.0446553	yes	up	10.3267	22.9033	establishment of sister chromatid cohesion N-acetyltransferase 1 [Source:MGI Symbol;Acc:MGI:1925055]
ENSMUSG00000020053	Igf1	1.16428	0.00286303	0.0447005	yes	up	2.58333	9.30333	insulin-like growth factor 1 [Source:MGI Symbol;Acc:MGI:96432]
ENSMUSG00000094634	Gm3468	1.79163	0.00286696	0.0447005	yes	up	1.49	6.02667	predicted gene 3468 [Source:MGI Symbol;Acc:MGI:3781644]
ENSMUSG00000076441	Ass1	1.16016	0.00286362	0.0447005	yes	up	23.3633	52.06	argininosuccinate synthetase 1 [Source:MGI Symbol;Acc:MGI:88090]
ENSMUSG00000017499	Cdc6	2.05824	0.00289019	0.044905	yes	up	0.246667	1.06333	cell division cycle 6 [Source:MGI Symbol;Acc:MGI:1345150]
ENSMUSG00000036915	Kirrel2	-1.28407	0.00289469	0.0449375	yes	down	7.79667	3.22	kirre like nephrin family adhesion molecule 2 [Source:MGI Symbol;Acc:MGI:2442334]
ENSMUSG00000039377	Hlx	1.84337	0.00289943	0.0449737	yes	up	0.7	2.64333	H2.0-like homeobox [Source:MGI Symbol;Acc:MGI:96109]
ENSMUSG00000023153	Tmem52	2.59908	0.00290836	0.0450374	yes	up	0.696667	4.05	transmembrane protein 52 [Source:MGI Symbol;Acc:MGI:1916921]
ENSMUSG00000046768	Rhoj	1.16389	0.00291247	0.045042	yes	up	2.6	6.05	ras homolog family member J [Source:MGI Symbol;Acc:MGI:1931551]
ENSMUSG00000053310	Nrgn	-1.11153	0.0029159	0.045042	yes	down	2356.32	1145.82	neurogranin [Source:MGI Symbol;Acc:MGI:1927184]
ENSMUSG00000020334	Slc22a4	1.44212	0.00292163	0.0450559	yes	up	4.59667	10.6533	solute carrier family 22 (organic cation transporter), member 4 [Source:MGI Symbol;Acc:MGI:1353479]
ENSMUSG00000052981	Ube2ql1	-1.01921	0.00297936	0.0458326	yes	down	143.127	73.79	ubiquitin-conjugating enzyme E2Q family-like 1 [Source:MGI Symbol;Acc:MGI:1924230]
ENSMUSG00000039774	Galnt12	1.40451	0.00300563	0.0461824	yes	up	0.896667	2.36	polypeptide N-acetylgalactosaminyltransferase 12 [Source:MGI Symbol;Acc:MGI:2444664]
ENSMUSG00000012017	Scarf2	1.04006	0.00300706	0.0461824	yes	up	1.92333	3.99	scavenger receptor class F, member 2 [Source:MGI Symbol;Acc:MGI:1858430]
ENSMUSG00000026547	Tagln2	1.1409	0.00301146	0.0462121	yes	up	10.4033	21.5767	transgelin 2 [Source:MGI Symbol;Acc:MGI:1312985]
ENSMUSG00000028943	Espn	-1.16717	0.0030496	0.0464914	yes	down	3.46333	1.61	espin [Source:MGI Symbol;Acc:MGI:1861630]
ENSMUSG00000002227	Mov10	1.10139	0.00304719	0.0464914	yes	up	3.91	7.37	Moloney leukemia virus 10 [Source:MGI Symbol;Acc:MGI:97054]
ENSMUSG00000038943	Prc1	1.22354	0.00304748	0.0464914	yes	up	2.69667	2.60333	protein regulator of cytokinesis 1 [Source:MGI Symbol;Acc:MGI:1858961]
ENSMUSG00000017716	Birc5	1.68884	0.00305413	0.0465225	yes	up	1.43667	4.47667	baculoviral IAP repeat-containing 5 [Source:MGI Symbol;Acc:MGI:1203517]
ENSMUSG00000069302	Hist1h2ah	5.66134	0.0030812	0.0467909	yes	up	0	6.74333	histone cluster 1, H2ah [Source:MGI Symbol;Acc:MGI:2448295]
ENSMUSG00000029070	Mxra8	1.15218	0.00311813	0.0469391	yes	up	4.88667	11.2433	matrix-remodelling associated 8 [Source:MGI Symbol;Acc:MGI:1922011]
ENSMUSG00000032452	Clstn2	-1.04125	0.0031127	0.0469391	yes	down	37.9267	19.2867	calsyntenin 2 [Source:MGI Symbol;Acc:MGI:1929897]
ENSMUSG00000064246	Chil1	2.60579	0.00311921	0.0469391	yes	up	10.78	66.3767	chitinase-like 1 [Source:MGI Symbol;Acc:MGI:1340899]
ENSMUSG00000116953	9030025P20Rik	1.52633	0.00310751	0.0469391	yes	up	44	126.07	RIKEN cDNA 9030025P20 gene [Source:MGI Symbol;Acc:MGI:3583895]
ENSMUSG00000048540	Nhlh2	4.9201	0.00310647	0.0469391	yes	up	0.0233333	0.396667	nescient helix loop helix 2 [Source:MGI Symbol;Acc:MGI:97324]
ENSMUSG00000095041	AC149090.1	1.12544	0.00310135	0.0469391	yes	up	42.25	109.617
ENSMUSG00000031883	Car7	-1.18468	0.00312494	0.0469873	yes	down	19.8167	8.77	carbonic anhydrase 7 [Source:MGI Symbol;Acc:MGI:103100]
ENSMUSG00000019773	Fbxo5	1.69636	0.00313824	0.0471254	yes	up	0.793333	2.46333	F-box protein 5 [Source:MGI Symbol;Acc:MGI:1914391]
ENSMUSG00000039813	Tbc1d2	1.54976	0.0031406	0.0471254	yes	up	1.85	4.67333	TBC1 domain family, member 2 [Source:MGI Symbol;Acc:MGI:2652885]
ENSMUSG00000009216	Fam163b	-1.09992	0.00314949	0.0471665	yes	down	118.663	54.58	family with sequence similarity 163, member B [Source:MGI Symbol;Acc:MGI:1926106]
ENSMUSG00000002104	Rapsn	2.41562	0.00315538	0.0471791	yes	up	0.64	2.42667	receptor-associated protein of the synapse [Source:MGI Symbol;Acc:MGI:99422]
ENSMUSG00000040170	Fmo2	2.03015	0.00316872	0.0472648	yes	up	0.803333	2.47333	flavin containing monooxygenase 2 [Source:MGI Symbol;Acc:MGI:1916776]
ENSMUSG00000103983	Gm20045	1.14933	0.00317688	0.0473487	yes	up	1.05333	2.31667	predicted gene, 20045 [Source:MGI Symbol;Acc:MGI:5012230]
ENSMUSG00000107879	9330102E08Rik	-1.28594	0.00318622	0.0474122	yes	down	10.96	4.72	RIKEN cDNA 9330102E08 gene [Source:MGI Symbol;Acc:MGI:3026973]
ENSMUSG00000020728	Cep112	1.28351	0.00320091	0.0475111	yes	up	1.9	3.81667	centrosomal protein 112 [Source:MGI Symbol;Acc:MGI:1923673]
ENSMUSG00000039168	Dap	1.16383	0.00319818	0.0475111	yes	up	5.93	12.74	death-associated protein [Source:MGI Symbol;Acc:MGI:1918190]
ENSMUSG00000029380	Cxcl1	3.94796	0.00322673	0.0477863	yes	up	0.133333	2.38667	chemokine (C-X-C motif) ligand 1 [Source:MGI Symbol;Acc:MGI:108068]
ENSMUSG00000046093	Hpcal4	-1.13617	0.00322512	0.0477863	yes	down	400.61	189.807	hippocalcin-like 4 [Source:MGI Symbol;Acc:MGI:2157521]
ENSMUSG00000027298	Tyro3	-1.0026	0.00323831	0.0478818	yes	down	127.32	63.86	TYRO3 protein tyrosine kinase 3 [Source:MGI Symbol;Acc:MGI:104294]
ENSMUSG00000005233	Spc25	1.98182	0.00324744	0.0479788	yes	up	1.00667	3.52667	SPC25, NDC80 kinetochore complex component, homolog (S. cerevisiae) [Source:MGI Symbol;Acc:MGI:1913692]
ENSMUSG00000071317	Bves	1.70211	0.00325643	0.0480636	yes	up	0.23	0.79	blood vessel epicardial substance [Source:MGI Symbol;Acc:MGI:1346013]
ENSMUSG00000020182	Ddc	1.35168	0.00327953	0.0483381	yes	up	5.26	13.3367	dopa decarboxylase [Source:MGI Symbol;Acc:MGI:94876]
ENSMUSG00000117730	AC115117.1	5.74113	0.00329595	0.0483946	yes	up	0	2.97	O-sialoglycoprotein endopeptidase (Osgep) pseudogene
ENSMUSG00000102312	Pcdha3	-1.00454	0.00329143	0.0483946	yes	down	3.61	1.89667	protocadherin alpha 3 [Source:MGI Symbol;Acc:MGI:2447313]
ENSMUSG00000043993	2900052L18Rik	1.04532	0.00329259	0.0483946	yes	up	3.35667	6.83667	RIKEN cDNA 2900052L18 gene [Source:MGI Symbol;Acc:MGI:1924085]
ENSMUSG00000038244	Mical2	-1.12905	0.00330077	0.0483946	yes	down	253.71	126.34	microtubule associated monooxygenase, calponin and LIM domain containing 2 [Source:MGI Symbol;Acc:MGI:2444947]
ENSMUSG00000031849	Comp	2.8494	0.00330152	0.0483946	yes	up	0.153333	0.95	cartilage oligomeric matrix protein [Source:MGI Symbol;Acc:MGI:88469]
ENSMUSG00000036062	Phf24	-1.23464	0.00330953	0.048436	yes	down	141.54	67.0833	PHD finger protein 24 [Source:MGI Symbol;Acc:MGI:2140712]
ENSMUSG00000026981	Il1rn	4.31417	0.00331804	0.0484844	yes	up	0.0433333	0.766667	interleukin 1 receptor antagonist [Source:MGI Symbol;Acc:MGI:96547]
ENSMUSG00000024534	Sncaip	1.03175	0.00331714	0.0484844	yes	up	2.26	4.15333	synuclein, alpha interacting protein (synphilin) [Source:MGI Symbol;Acc:MGI:1915097]
ENSMUSG00000063954	Hist2h2aa2	1.14043	0.00335674	0.0489063	yes	up	58.98	125.493	histone cluster 2, H2aa2 [Source:MGI Symbol;Acc:MGI:2448283]
ENSMUSG00000003779	Kif20a	1.81205	0.00335739	0.0489063	yes	up	0.356667	1.57333	kinesin family member 20A [Source:MGI Symbol;Acc:MGI:1201682]
ENSMUSG00000079547	H2-DMb1	2.26377	0.00339937	0.0492953	yes	up	1.68	7.5	histocompatibility 2, class II, locus Mb1 [Source:MGI Symbol;Acc:MGI:95922]
ENSMUSG00000060791	Gmfg	1.50919	0.00339995	0.0492953	yes	up	5.01333	14.74	glia maturation factor, gamma [Source:MGI Symbol;Acc:MGI:1927135]
ENSMUSG00000112324	Gm47939	2.38194	0.00341133	0.0494219	yes	up	0.216667	1.26333	predicted gene, 47939 [Source:MGI Symbol;Acc:MGI:6097203]
ENSMUSG00000027009	Itga4	-1.15458	0.00343742	0.0496842	yes	down	3.5	1.67667	integrin alpha 4 [Source:MGI Symbol;Acc:MGI:96603]
ENSMUSG00000010307	Tmem86a	1.03402	0.00344864	0.0498077	yes	up	16.7333	34.4267	transmembrane protein 86A [Source:MGI Symbol;Acc:MGI:1915143]

## Sheet: Table 2
List of GO term from RNA-Seq analysis results
GO_id	Term Type	Description	Ratio_in_study	p-value	Adjusted p-value
GO:0001961	BP	positive regulation of cytokine-mediated signaling pathway	16/959	7.60395e-12	1.89646e-08
GO:0032722	BP	positive regulation of chemokine production	17/959	1.1215e-11	1.89646e-08
GO:0002711	BP	positive regulation of T cell mediated immunity	18/959	1.35437e-11	1.89646e-08
GO:0042832	BP	defense response to protozoan	13/959	1.66069e-11	1.89646e-08
GO:0035455	BP	response to interferon-alpha	12/959	1.66069e-11	1.89646e-08
GO:0001912	BP	positive regulation of leukocyte mediated cytotoxicity	18/959	1.72298e-11	1.89646e-08
GO:0002718	BP	regulation of cytokine production involved in immune response	19/959	1.7688e-11	1.89646e-08
GO:0002221	BP	pattern recognition receptor signaling pathway	24/959	1.78091e-11	1.89646e-08
GO:0019883	BP	antigen processing and presentation of endogenous antigen	14/959	1.94699e-11	1.89646e-08
GO:0032760	BP	positive regulation of tumor necrosis factor production	28/959	2.08273e-11	1.89646e-08
GO:0035458	BP	cellular response to interferon-beta	24/959	2.08515e-11	1.89646e-08
GO:0002449	BP	lymphocyte mediated immunity	18/959	2.18313e-11	1.89646e-08
GO:0032729	BP	positive regulation of interferon-gamma production	18/959	2.18313e-11	1.89646e-08
GO:1903557	BP	positive regulation of tumor necrosis factor superfamily cytokine production	28/959	2.42591e-11	1.89646e-08
GO:0002886	BP	regulation of myeloid leukocyte mediated immunity	18/959	2.47766e-11	1.89646e-08
GO:0019724	BP	B cell mediated immunity	12/959	2.75195e-11	1.89646e-08
GO:0048002	BP	antigen processing and presentation of peptide antigen	24/959	2.99215e-11	1.89646e-08
GO:0050729	BP	positive regulation of inflammatory response	29/959	3.02399e-11	1.89646e-08
GO:0002821	BP	positive regulation of adaptive immune response	32/959	3.27773e-11	1.89646e-08
GO:0031343	BP	positive regulation of cell killing	19/959	3.3576e-11	1.89646e-08
GO:0002460	BP	adaptive immune response based on somatic recombination of immune receptors built from immunoglobulin superfamily domains	21/959	3.46452e-11	1.89646e-08
GO:1903039	BP	positive regulation of leukocyte cell-cell adhesion	38/959	3.47848e-11	1.89646e-08
GO:0050792	BP	regulation of viral process	36/959	3.84416e-11	1.89646e-08
GO:0050777	BP	negative regulation of immune response	30/959	4.00647e-11	1.89646e-08
GO:0071222	BP	cellular response to lipopolysaccharide	41/959	4.04928e-11	1.89646e-08
GO:1903901	BP	negative regulation of viral life cycle	24/959	4.13194e-11	1.89646e-08
GO:0022409	BP	positive regulation of cell-cell adhesion	40/959	4.15435e-11	1.89646e-08
GO:1903037	BP	regulation of leukocyte cell-cell adhesion	47/959	4.30629e-11	1.89646e-08
GO:0019221	BP	cytokine-mediated signaling pathway	56/959	4.30629e-11	1.89646e-08
GO:0045071	BP	negative regulation of viral genome replication	21/959	4.31813e-11	1.89646e-08
GO:0035456	BP	response to interferon-beta	29/959	4.31813e-11	1.89646e-08
GO:0002706	BP	regulation of lymphocyte mediated immunity	36/959	4.33734e-11	1.89646e-08
GO:0032496	BP	response to lipopolysaccharide	56/959	4.39273e-11	1.89646e-08
GO:0071346	BP	cellular response to interferon-gamma	28/959	4.63334e-11	1.89646e-08
GO:1903706	BP	regulation of hemopoiesis	61/959	4.63401e-11	1.89646e-08
GO:0002683	BP	negative regulation of immune system process	72/959	4.76643e-11	1.89646e-08
GO:0050730	BP	regulation of peptidyl-tyrosine phosphorylation	33/959	4.78096e-11	1.89646e-08
GO:0002764	BP	immune response-regulating signaling pathway	49/959	4.87103e-11	1.89646e-08
GO:0009617	BP	response to bacterium	67/959	4.87415e-11	1.89646e-08
GO:0051047	BP	positive regulation of secretion	59/959	4.91708e-11	1.89646e-08
GO:0002696	BP	positive regulation of leukocyte activation	55/959	4.94344e-11	1.89646e-08
GO:0002833	BP	positive regulation of response to biotic stimulus	58/959	5.04736e-11	1.89646e-08
GO:0002700	BP	regulation of production of molecular mediator of immune response	25/959	5.09671e-11	1.89646e-08
GO:0048525	BP	negative regulation of viral process	30/959	5.10316e-11	1.89646e-08
GO:0002218	BP	activation of innate immune response	33/959	5.14503e-11	1.89646e-08
GO:0050866	BP	negative regulation of cell activation	39/959	5.27276e-11	1.89646e-08
GO:0034341	BP	response to interferon-gamma	36/959	5.28383e-11	1.89646e-08
GO:0060760	BP	positive regulation of response to cytokine stimulus	20/959	5.30229e-11	1.89646e-08
GO:0032102	BP	negative regulation of response to external stimulus	43/959	5.60842e-11	1.89646e-08
GO:1903532	BP	positive regulation of secretion by cell	57/959	5.62258e-11	1.89646e-08
GO:0002237	BP	response to molecule of bacterial origin	64/959	5.781e-11	1.89646e-08
GO:0051607	BP	defense response to virus	56/959	5.79261e-11	1.89646e-08
GO:0050863	BP	regulation of T cell activation	47/959	5.8644e-11	1.89646e-08
GO:0043901	BP	negative regulation of multi-organism process	51/959	5.87987e-11	1.89646e-08
GO:0051272	BP	positive regulation of cellular component movement	62/959	5.99588e-11	1.89646e-08
GO:0060759	BP	regulation of response to cytokine stimulus	26/959	6.05774e-11	1.89646e-08
GO:0031341	BP	regulation of cell killing	21/959	6.07247e-11	1.89646e-08
GO:0046649	BP	lymphocyte activation	51/959	6.27092e-11	1.89646e-08
GO:0002708	BP	positive regulation of lymphocyte mediated immunity	29/959	6.29567e-11	1.89646e-08
GO:0034097	BP	response to cytokine	101/959	6.33751e-11	1.89646e-08
GO:0042035	BP	regulation of cytokine biosynthetic process	20/959	6.38585e-11	1.89646e-08
GO:0030335	BP	positive regulation of cell migration	61/959	6.43638e-11	1.89646e-08
GO:0051249	BP	regulation of lymphocyte activation	63/959	6.44722e-11	1.89646e-08
GO:0040017	BP	positive regulation of locomotion	63/959	6.69775e-11	1.89646e-08
GO:0050727	BP	regulation of inflammatory response	54/959	6.85393e-11	1.89646e-08
GO:0001818	BP	negative regulation of cytokine production	41/959	6.85393e-11	1.89646e-08
GO:0019885	BP	antigen processing and presentation of endogenous peptide antigen via MHC class I	14/959	7.043e-11	1.89646e-08
GO:0002819	BP	regulation of adaptive immune response	47/959	7.05224e-11	1.89646e-08
GO:0001562	BP	response to protozoan	13/959	7.06167e-11	1.89646e-08
GO:0043903	BP	regulation of symbiosis, encompassing mutualism through parasitism	40/959	7.07944e-11	1.89646e-08
GO:0002822	BP	regulation of adaptive immune response based on somatic recombination of immune receptors built from immunoglobulin superfamily domains	42/959	7.18296e-11	1.89646e-08
GO:2000147	BP	positive regulation of cell motility	61/959	7.22614e-11	1.89646e-08
GO:0060627	BP	regulation of vesicle-mediated transport	66/959	7.22614e-11	1.89646e-08
GO:0045069	BP	regulation of viral genome replication	23/959	7.32276e-11	1.89646e-08
GO:0032680	BP	regulation of tumor necrosis factor production	38/959	7.32541e-11	1.89646e-08
GO:0050707	BP	regulation of cytokine secretion	36/959	7.43978e-11	1.89646e-08
GO:0001819	BP	positive regulation of cytokine production	84/959	7.56121e-11	1.89646e-08
GO:0043269	BP	regulation of ion transport	72/959	7.62978e-11	1.89646e-08
GO:1901653	BP	cellular response to peptide	30/959	7.68037e-11	1.89646e-08
GO:0071216	BP	cellular response to biotic stimulus	48/959	7.68037e-11	1.89646e-08
GO:0070663	BP	regulation of leukocyte proliferation	43/959	7.72355e-11	1.89646e-08
GO:0002699	BP	positive regulation of immune effector process	49/959	7.93284e-11	1.89646e-08
GO:0045087	BP	innate immune response	98/959	8.04518e-11	1.89646e-08
GO:0050865	BP	regulation of cell activation	89/959	8.08234e-11	1.89646e-08
GO:0002250	BP	adaptive immune response	37/959	8.22828e-11	1.89646e-08
GO:0050670	BP	regulation of lymphocyte proliferation	40/959	8.37776e-11	1.89646e-08
GO:0002824	BP	positive regulation of adaptive immune response based on somatic recombination of immune receptors built from immunoglobulin superfamily domains	31/959	8.50537e-11	1.89646e-08
GO:0002757	BP	immune response-activating signal transduction	44/959	8.63489e-11	1.89646e-08
GO:0002694	BP	regulation of leukocyte activation	83/959	8.71422e-11	1.89646e-08
GO:0002697	BP	regulation of immune effector process	74/959	8.80479e-11	1.89646e-08
GO:0031349	BP	positive regulation of defense response	79/959	8.91897e-11	1.89646e-08
GO:0019882	BP	antigen processing and presentation	32/959	9.01936e-11	1.89646e-08
GO:0002831	BP	regulation of response to biotic stimulus	80/959	9.06275e-11	1.89646e-08
GO:0001910	BP	regulation of leukocyte mediated cytotoxicity	20/959	9.20901e-11	1.89646e-08
GO:0032870	BP	cellular response to hormone stimulus	40/959	9.22172e-11	1.89646e-08
GO:0002793	BP	positive regulation of peptide secretion	41/959	9.24266e-11	1.89646e-08
GO:0042531	BP	positive regulation of tyrosine phosphorylation of STAT protein	15/959	9.51944e-11	1.89646e-08
GO:0071396	BP	cellular response to lipid	63/959	9.58578e-11	1.89646e-08
GO:0043408	BP	regulation of MAPK cascade	72/959	9.64503e-11	1.89646e-08
GO:0071345	BP	cellular response to cytokine stimulus	79/959	9.94612e-11	1.89646e-08
GO:0032944	BP	regulation of mononuclear cell proliferation	41/959	1.0007e-10	1.89646e-08
GO:2000379	BP	positive regulation of reactive oxygen species metabolic process	21/959	1.01135e-10	1.89646e-08
GO:0008284	BP	positive regulation of cell population proliferation	94/959	1.02178e-10	1.89646e-08
GO:0022407	BP	regulation of cell-cell adhesion	55/959	1.02456e-10	1.89646e-08
GO:0043065	BP	positive regulation of apoptotic process	69/959	1.02492e-10	1.89646e-08
GO:0002483	BP	antigen processing and presentation of endogenous peptide antigen	14/959	1.02612e-10	1.89646e-08
GO:0045321	BP	leukocyte activation	74/959	1.02939e-10	1.89646e-08
GO:0002274	BP	myeloid leukocyte activation	32/959	1.03286e-10	1.89646e-08
GO:0002705	BP	positive regulation of leukocyte mediated immunity	36/959	1.03521e-10	1.89646e-08
GO:1903555	BP	regulation of tumor necrosis factor superfamily cytokine production	39/959	1.0358e-10	1.89646e-08
GO:0071219	BP	cellular response to molecule of bacterial origin	46/959	1.0358e-10	1.89646e-08
GO:0032675	BP	regulation of interleukin-6 production	34/959	1.05578e-10	1.89646e-08
GO:0002695	BP	negative regulation of leukocyte activation	36/959	1.07461e-10	1.89646e-08
GO:0045089	BP	positive regulation of innate immune response	55/959	1.07501e-10	1.89646e-08
GO:0006955	BP	immune response	172/959	1.08095e-10	1.89646e-08
GO:0033003	BP	regulation of mast cell activation	15/959	1.08717e-10	1.89646e-08
GO:0098542	BP	defense response to other organism	139/959	1.09175e-10	1.89646e-08
GO:0002703	BP	regulation of leukocyte mediated immunity	53/959	1.09303e-10	1.89646e-08
GO:0045088	BP	regulation of innate immune response	69/959	1.09486e-10	1.89646e-08
GO:0043410	BP	positive regulation of MAPK cascade	60/959	1.11793e-10	1.89646e-08
GO:1901701	BP	cellular response to oxygen-containing compound	93/959	1.11855e-10	1.89646e-08
GO:0051250	BP	negative regulation of lymphocyte activation	29/959	1.122e-10	1.89646e-08
GO:0050867	BP	positive regulation of cell activation	58/959	1.12683e-10	1.89646e-08
GO:1902105	BP	regulation of leukocyte differentiation	46/959	1.16019e-10	1.89646e-08
GO:0009615	BP	response to virus	72/959	1.16047e-10	1.89646e-08
GO:0043068	BP	positive regulation of programmed cell death	69/959	1.16358e-10	1.89646e-08
GO:0009719	BP	response to endogenous stimulus	90/959	1.18324e-10	1.89646e-08
GO:0050776	BP	regulation of immune response	142/959	1.19686e-10	1.89646e-08
GO:0034762	BP	regulation of transmembrane transport	52/959	1.20565e-10	1.89646e-08
GO:0002791	BP	regulation of peptide secretion	60/959	1.20565e-10	1.89646e-08
GO:0071495	BP	cellular response to endogenous stimulus	64/959	1.22255e-10	1.89646e-08
GO:0008285	BP	negative regulation of cell population proliferation	71/959	1.22984e-10	1.89646e-08
GO:0050708	BP	regulation of protein secretion	58/959	1.23624e-10	1.89646e-08
GO:0031348	BP	negative regulation of defense response	32/959	1.25092e-10	1.89646e-08
GO:0022603	BP	regulation of anatomical structure morphogenesis	89/959	1.25708e-10	1.89646e-08
GO:0006954	BP	inflammatory response	83/959	1.27574e-10	1.89646e-08
GO:0006952	BP	defense response	191/959	1.2782e-10	1.89646e-08
GO:0042327	BP	positive regulation of phosphorylation	98/959	1.28404e-10	1.89646e-08
GO:0050778	BP	positive regulation of immune response	112/959	1.28823e-10	1.89646e-08
GO:0071310	BP	cellular response to organic substance	168/959	1.30028e-10	1.89646e-08
GO:0051270	BP	regulation of cellular component movement	93/959	1.30244e-10	1.89646e-08
GO:0044092	BP	negative regulation of molecular function	87/959	1.3269e-10	1.89646e-08
GO:0030334	BP	regulation of cell migration	87/959	1.33217e-10	1.89646e-08
GO:0001775	BP	cell activation	84/959	1.34004e-10	1.89646e-08
GO:0030155	BP	regulation of cell adhesion	72/959	1.34325e-10	1.89646e-08
GO:0043902	BP	positive regulation of multi-organism process	68/959	1.35526e-10	1.89646e-08
GO:0051345	BP	positive regulation of hydrolase activity	73/959	1.35784e-10	1.89646e-08
GO:0090087	BP	regulation of peptide transport	74/959	1.38904e-10	1.89646e-08
GO:0032103	BP	positive regulation of response to external stimulus	94/959	1.39116e-10	1.89646e-08
GO:0002253	BP	activation of immune response	61/959	1.39123e-10	1.89646e-08
GO:2000377	BP	regulation of reactive oxygen species metabolic process	30/959	1.39374e-10	1.89646e-08
GO:1901699	BP	cellular response to nitrogen compound	46/959	1.42114e-10	1.89646e-08
GO:1901700	BP	response to oxygen-containing compound	123/959	1.43657e-10	1.89646e-08
GO:0050714	BP	positive regulation of protein secretion	40/959	1.44921e-10	1.89646e-08
GO:0060548	BP	negative regulation of cell death	88/959	1.46329e-10	1.89646e-08
GO:0022610	BP	biological adhesion	81/959	1.47511e-10	1.89646e-08
GO:0043900	BP	regulation of multi-organism process	117/959	1.47801e-10	1.89646e-08
GO:0033993	BP	response to lipid	94/959	1.50202e-10	1.89646e-08
GO:0002252	BP	immune effector process	105/959	1.50941e-10	1.89646e-08
GO:0051222	BP	positive regulation of protein transport	52/959	1.52253e-10	1.89646e-08
GO:0050870	BP	positive regulation of T cell activation	34/959	1.54087e-10	1.89646e-08
GO:0045597	BP	positive regulation of cell differentiation	89/959	1.5555e-10	1.89646e-08
GO:0001934	BP	positive regulation of protein phosphorylation	93/959	1.5555e-10	1.89646e-08
GO:0070664	BP	negative regulation of leukocyte proliferation	18/959	1.5614e-10	1.89646e-08
GO:0002684	BP	positive regulation of immune system process	169/959	1.57217e-10	1.89646e-08
GO:0050766	BP	positive regulation of phagocytosis	16/959	1.57224e-10	1.89646e-08
GO:0043207	BP	response to external biotic stimulus	191/959	1.59397e-10	1.90802e-08
GO:0002682	BP	regulation of immune system process	224/959	1.59892e-10	1.90802e-08
GO:0051241	BP	negative regulation of multicellular organismal process	122/959	1.63918e-10	1.92211e-08
GO:0032270	BP	positive regulation of cellular protein metabolic process	123/959	1.64518e-10	1.92211e-08
GO:0002474	BP	antigen processing and presentation of peptide antigen via MHC class I	17/959	1.65909e-10	1.92374e-08
GO:0040012	BP	regulation of locomotion	93/959	1.66935e-10	1.92374e-08
GO:1902533	BP	positive regulation of intracellular signal transduction	93/959	1.67245e-10	1.92374e-08
GO:0016477	BP	cell migration	68/959	1.69799e-10	1.93419e-08
GO:0032101	BP	regulation of response to external stimulus	147/959	1.71045e-10	1.93419e-08
GO:0045785	BP	positive regulation of cell adhesion	48/959	1.71295e-10	1.93419e-08
GO:0043067	BP	regulation of programmed cell death	131/959	1.75859e-10	1.93419e-08
GO:1902107	BP	positive regulation of leukocyte differentiation	31/959	1.76928e-10	1.93419e-08
GO:0048585	BP	negative regulation of response to stimulus	118/959	1.77134e-10	1.93419e-08
GO:1902531	BP	regulation of intracellular signal transduction	134/959	1.77918e-10	1.93419e-08
GO:0070201	BP	regulation of establishment of protein localization	75/959	1.78227e-10	1.93419e-08
GO:0034612	BP	response to tumor necrosis factor	24/959	1.79183e-10	1.93419e-08
GO:0031347	BP	regulation of defense response	117/959	1.79936e-10	1.93419e-08
GO:0023056	BP	positive regulation of signaling	152/959	1.80389e-10	1.93419e-08
GO:0051707	BP	response to other organism	164/959	1.80455e-10	1.93419e-08
GO:0001932	BP	regulation of protein phosphorylation	118/959	1.83671e-10	1.93419e-08
GO:0010562	BP	positive regulation of phosphorus metabolic process	102/959	1.83819e-10	1.93419e-08
GO:0045937	BP	positive regulation of phosphate metabolic process	102/959	1.83819e-10	1.93419e-08
GO:0051223	BP	regulation of protein transport	72/959	1.85482e-10	1.93419e-08
GO:0051046	BP	regulation of secretion	97/959	1.85488e-10	1.93419e-08
GO:1904951	BP	positive regulation of establishment of protein localization	54/959	1.8944e-10	1.96621e-08
GO:0019220	BP	regulation of phosphate metabolic process	132/959	1.95186e-10	1.98885e-08
GO:0001817	BP	regulation of cytokine production	112/959	1.97056e-10	1.99031e-08
GO:0051174	BP	regulation of phosphorus metabolic process	132/959	1.97271e-10	1.99031e-08
GO:0010941	BP	regulation of cell death	137/959	1.99496e-10	1.99031e-08
GO:1903530	BP	regulation of secretion by cell	93/959	1.99789e-10	1.99031e-08
GO:2000026	BP	regulation of multicellular organismal development	170/959	2.03873e-10	2.00415e-08
GO:0080134	BP	regulation of response to stress	158/959	2.05121e-10	2.00757e-08
GO:0010035	BP	response to inorganic substance	50/959	2.08161e-10	2.01088e-08
GO:0007155	BP	cell adhesion	76/959	2.10418e-10	2.02391e-08
GO:0051050	BP	positive regulation of transport	114/959	2.11729e-10	2.02778e-08
GO:0051247	BP	positive regulation of protein metabolic process	128/959	2.15608e-10	2.04781e-08
GO:0014070	BP	response to organic cyclic compound	69/959	2.15656e-10	2.04781e-08
GO:0010942	BP	positive regulation of cell death	71/959	2.20514e-10	2.05201e-08
GO:0042981	BP	regulation of apoptotic process	128/959	2.21721e-10	2.05201e-08
GO:2000145	BP	regulation of cell motility	89/959	2.22376e-10	2.05201e-08
GO:0043085	BP	positive regulation of catalytic activity	119/959	2.22745e-10	2.05201e-08
GO:0042127	BP	regulation of cell population proliferation	160/959	2.2337e-10	2.05201e-08
GO:0031401	BP	positive regulation of protein modification process	100/959	2.23454e-10	2.05201e-08
GO:0002577	BP	regulation of antigen processing and presentation	11/959	2.29664e-10	2.08781e-08
GO:0042221	BP	response to chemical	252/959	2.30501e-10	2.08781e-08
GO:0042493	BP	response to drug	64/959	2.31808e-10	2.08781e-08
GO:1903900	BP	regulation of viral life cycle	27/959	2.33912e-10	2.08891e-08
GO:0070887	BP	cellular response to chemical stimulus	183/959	2.3406e-10	2.08891e-08
GO:0051128	BP	regulation of cellular component organization	181/959	2.35435e-10	2.08891e-08
GO:1903708	BP	positive regulation of hemopoiesis	35/959	2.37645e-10	2.08891e-08
GO:0051240	BP	positive regulation of multicellular organismal process	181/959	2.3786e-10	2.08891e-08
GO:0035556	BP	intracellular signal transduction	124/959	2.38001e-10	2.08891e-08
GO:0009725	BP	response to hormone	63/959	2.40167e-10	2.08891e-08
GO:0031399	BP	regulation of protein modification process	133/959	2.4299e-10	2.09306e-08
GO:0002376	BP	immune system process	263/959	2.43305e-10	2.09306e-08
GO:0051336	BP	regulation of hydrolase activity	117/959	2.45797e-10	2.09349e-08
GO:0050793	BP	regulation of developmental process	209/959	2.48298e-10	2.10114e-08
GO:0010033	BP	response to organic substance	227/959	2.49389e-10	2.10114e-08
GO:0032879	BP	regulation of localization	236/959	2.50534e-10	2.10114e-08
GO:0048584	BP	positive regulation of response to stimulus	221/959	2.51017e-10	2.10114e-08
GO:0044093	BP	positive regulation of molecular function	149/959	2.51402e-10	2.10114e-08
GO:0034765	BP	regulation of ion transmembrane transport	46/959	2.54799e-10	2.10409e-08
GO:0010647	BP	positive regulation of cell communication	151/959	2.55446e-10	2.10409e-08
GO:0051094	BP	positive regulation of developmental process	122/959	2.5574e-10	2.10409e-08
GO:0043066	BP	negative regulation of apoptotic process	78/959	2.56066e-10	2.10409e-08
GO:0042325	BP	regulation of phosphorylation	126/959	2.5647e-10	2.10409e-08
GO:0009605	BP	response to external stimulus	223/959	2.61815e-10	2.13663e-08
GO:0051704	BP	multi-organism process	193/959	2.6396e-10	2.13666e-08
GO:0048869	BP	cellular developmental process	185/959	2.6427e-10	2.13666e-08
GO:0050790	BP	regulation of catalytic activity	187/959	2.66251e-10	2.14294e-08
GO:0045595	BP	regulation of cell differentiation	137/959	2.66967e-10	2.14294e-08
GO:0065008	BP	regulation of biological quality	251/959	2.70678e-10	2.14685e-08
GO:0009607	BP	response to biotic stimulus	192/959	2.71296e-10	2.14685e-08
GO:0009967	BP	positive regulation of signal transduction	135/959	2.71631e-10	2.14685e-08
GO:0051248	BP	negative regulation of protein metabolic process	86/959	2.73227e-10	2.14685e-08
GO:0023051	BP	regulation of signaling	249/959	2.75191e-10	2.14716e-08
GO:0032642	BP	regulation of chemokine production	18/959	2.83929e-10	2.18319e-08
GO:0051239	BP	regulation of multicellular organismal process	270/959	2.84579e-10	2.18319e-08
GO:0051049	BP	regulation of transport	186/959	2.85177e-10	2.18319e-08
GO:0007166	BP	cell surface receptor signaling pathway	153/959	2.86025e-10	2.18319e-08
GO:0051173	BP	positive regulation of nitrogen compound metabolic process	199/959	2.87571e-10	2.18319e-08
GO:0009966	BP	regulation of signal transduction	219/959	2.87635e-10	2.18319e-08
GO:0032755	BP	positive regulation of interleukin-6 production	26/959	2.96158e-10	2.24026e-08
GO:0031325	BP	positive regulation of cellular metabolic process	221/959	3.02002e-10	2.27675e-08
GO:0040011	BP	locomotion	78/959	3.08846e-10	2.30498e-08
GO:0045637	BP	regulation of myeloid cell differentiation	34/959	3.10699e-10	2.31108e-08
GO:0032880	BP	regulation of protein localization	85/959	3.13024e-10	2.31287e-08
GO:0051716	BP	cellular response to stimulus	237/959	3.17087e-10	2.31287e-08
GO:0048522	BP	positive regulation of cellular process	378/959	3.17158e-10	2.31287e-08
GO:0032268	BP	regulation of cellular protein metabolic process	182/959	3.18346e-10	2.31397e-08
GO:0010604	BP	positive regulation of macromolecule metabolic process	209/959	3.30461e-10	2.39423e-08
GO:0010646	BP	regulation of cell communication	247/959	3.35666e-10	2.41625e-08
GO:0002685	BP	regulation of leukocyte migration	34/959	3.38552e-10	2.4292e-08
GO:0006950	BP	response to stress	280/959	3.39646e-10	2.42923e-08
GO:0048583	BP	regulation of response to stimulus	318/959	3.4104e-10	2.43141e-08
GO:0043069	BP	negative regulation of programmed cell death	80/959	3.47697e-10	2.46187e-08
GO:0065009	BP	regulation of molecular function	253/959	3.49684e-10	2.46187e-08
GO:0051246	BP	regulation of protein metabolic process	193/959	3.52609e-10	2.47436e-08
GO:0007165	BP	signal transduction	306/959	3.59091e-10	2.51094e-08
GO:0002704	BP	negative regulation of leukocyte mediated immunity	14/959	3.65967e-10	2.5441e-08
GO:0009893	BP	positive regulation of metabolic process	237/959	3.83099e-10	2.65225e-08
GO:0032502	BP	developmental process	275/959	3.83902e-10	2.65225e-08
GO:0050672	BP	negative regulation of lymphocyte proliferation	17/959	3.91516e-10	2.67176e-08
GO:0030593	BP	neutrophil chemotaxis	17/959	3.91516e-10	2.67176e-08
GO:0032945	BP	negative regulation of mononuclear cell proliferation	17/959	3.91516e-10	2.67176e-08
GO:0048518	BP	positive regulation of biological process	440/959	3.9471e-10	2.68535e-08
GO:0071417	BP	cellular response to organonitrogen compound	42/959	4.02902e-10	2.72448e-08
GO:0048523	BP	negative regulation of cellular process	311/959	4.05837e-10	2.73603e-08
GO:0065007	BP	biological regulation	687/959	4.07833e-10	2.74121e-08
GO:0016064	BP	immunoglobulin mediated immune response	10/959	4.11959e-10	2.76062e-08
GO:0031323	BP	regulation of cellular metabolic process	339/959	4.15857e-10	2.76186e-08
GO:0048519	BP	negative regulation of biological process	352/959	4.25246e-10	2.79403e-08
GO:0043270	BP	positive regulation of ion transport	35/959	4.2571e-10	2.79403e-08
GO:0045621	BP	positive regulation of lymphocyte differentiation	20/959	4.2955e-10	2.81097e-08
GO:0071407	BP	cellular response to organic cyclic compound	40/959	4.36848e-10	2.85037e-08
GO:0030154	BP	cell differentiation	134/959	4.39383e-10	2.85855e-08
GO:0050896	BP	response to stimulus	425/959	4.44469e-10	2.88297e-08
GO:0002758	BP	innate immune response-activating signal transduction	24/959	4.47012e-10	2.88297e-08
GO:0010959	BP	regulation of metal ion transport	40/959	4.69061e-10	3.00779e-08
GO:0050731	BP	positive regulation of peptidyl-tyrosine phosphorylation	26/959	4.71212e-10	3.01292e-08
GO:0050794	BP	regulation of cellular process	627/959	4.79399e-10	3.05651e-08
GO:0050789	BP	regulation of biological process	663/959	4.85567e-10	3.07463e-08
GO:0002888	BP	positive regulation of myeloid leukocyte mediated immunity	12/959	5.4184e-10	3.40596e-08
GO:0050715	BP	positive regulation of cytokine secretion	29/959	5.9273e-10	3.71538e-08
GO:0032649	BP	regulation of interferon-gamma production	25/959	6.69613e-10	4.17386e-08
GO:0051251	BP	positive regulation of lymphocyte activation	44/959	6.81759e-10	4.23773e-08
GO:0002428	BP	antigen processing and presentation of peptide antigen via MHC class Ib	12/959	7.79024e-10	4.82887e-08
GO:1901342	BP	regulation of vasculature development	39/959	9.16434e-10	5.63367e-08
GO:0042129	BP	regulation of T cell proliferation	30/959	9.29422e-10	5.69782e-08
GO:0048870	BP	cell motility	71/959	9.69726e-10	5.91241e-08
GO:0071356	BP	cellular response to tumor necrosis factor	21/959	1.02672e-09	6.20904e-08
GO:0002224	BP	toll-like receptor signaling pathway	18/959	1.04175e-09	6.23237e-08
GO:0002443	BP	leukocyte mediated immunity	18/959	1.04175e-09	6.23237e-08
GO:0002698	BP	negative regulation of immune effector process	22/959	1.0451e-09	6.23566e-08
GO:0051171	BP	regulation of nitrogen compound metabolic process	310/959	1.25548e-09	7.47091e-08
GO:0071621	BP	granulocyte chemotaxis	17/959	1.28668e-09	7.61599e-08
GO:1900046	BP	regulation of hemostasis	17/959	1.28668e-09	7.61599e-08
GO:0042742	BP	defense response to bacterium	39/959	1.29891e-09	7.66802e-08
GO:0043547	BP	positive regulation of GTPase activity	46/959	1.68156e-09	9.8488e-08
GO:0046635	BP	positive regulation of alpha-beta T cell activation	16/959	1.8184e-09	1.05947e-07
GO:0045765	BP	regulation of angiogenesis	36/959	1.88741e-09	1.09681e-07
GO:0032677	BP	regulation of interleukin-8 production	15/959	1.94574e-09	1.12777e-07
GO:0009611	BP	response to wounding	26/959	1.95648e-09	1.13106e-07
GO:0072678	BP	T cell migration	9/959	2.00639e-09	1.15096e-07
GO:0002702	BP	positive regulation of production of molecular mediator of immune response	18/959	2.07541e-09	1.18751e-07
GO:0051048	BP	negative regulation of secretion	29/959	2.25179e-09	1.28513e-07
GO:0001959	BP	regulation of cytokine-mediated signaling pathway	22/959	2.59811e-09	1.47149e-07
GO:1903531	BP	negative regulation of secretion by cell	27/959	2.67e-09	1.50838e-07
GO:1990266	BP	neutrophil migration	17/959	2.6849e-09	1.51297e-07
GO:0002475	BP	antigen processing and presentation via MHC class Ib	12/959	2.95832e-09	1.65888e-07
GO:0052548	BP	regulation of endopeptidase activity	47/959	2.9587e-09	1.65888e-07
GO:0050678	BP	regulation of epithelial cell proliferation	36/959	3.36542e-09	1.87748e-07
GO:0051924	BP	regulation of calcium ion transport	29/959	3.53814e-09	1.96892e-07
GO:0002478	BP	antigen processing and presentation of exogenous peptide antigen	15/959	3.71829e-09	2.06402e-07
GO:0080090	BP	regulation of primary metabolic process	313/959	4.44885e-09	2.45126e-07
GO:0046427	BP	positive regulation of receptor signaling pathway via JAK-STAT	17/959	4.53702e-09	2.49368e-07
GO:1901652	BP	response to peptide	38/959	4.62839e-09	2.53765e-07
GO:0042592	BP	homeostatic process	103/959	5.60587e-09	3.05855e-07
GO:0002484	BP	antigen processing and presentation of endogenous peptide antigen via MHC class I via ER pathway	11/959	5.83711e-09	3.16922e-07
GO:0043304	BP	regulation of mast cell degranulation	11/959	5.83711e-09	3.16922e-07
GO:0002687	BP	positive regulation of leukocyte migration	28/959	5.9468e-09	3.22094e-07
GO:1904894	BP	positive regulation of receptor signaling pathway via STAT	17/959	6.36015e-09	3.43648e-07
GO:1903305	BP	regulation of regulated secretory pathway	24/959	6.47056e-09	3.4877e-07
GO:0031099	BP	regeneration	22/959	6.88631e-09	3.70284e-07
GO:0098609	BP	cell-cell adhesion	51/959	8.09441e-09	4.3109e-07
GO:0002476	BP	antigen processing and presentation of endogenous peptide antigen via MHC class Ib	11/959	8.16702e-09	4.32891e-07
GO:0033006	BP	regulation of mast cell activation involved in immune response	11/959	8.16702e-09	4.32891e-07
GO:0030193	BP	regulation of blood coagulation	16/959	8.27426e-09	4.37536e-07
GO:0042509	BP	regulation of tyrosine phosphorylation of STAT protein	15/959	8.36135e-09	4.41096e-07
GO:0052547	BP	regulation of peptidase activity	48/959	9.50994e-09	4.99328e-07
GO:0007162	BP	negative regulation of cell adhesion	34/959	9.66836e-09	5.05268e-07
GO:2000106	BP	regulation of leukocyte apoptotic process	18/959	1.00496e-08	5.2153e-07
GO:0048661	BP	positive regulation of smooth muscle cell proliferation	18/959	1.00496e-08	5.2153e-07
GO:0043086	BP	negative regulation of catalytic activity	64/959	1.01388e-08	5.23097e-07
GO:0019884	BP	antigen processing and presentation of exogenous antigen	15/959	1.01502e-08	5.23097e-07
GO:0097530	BP	granulocyte migration	17/959	1.03798e-08	5.33698e-07
GO:0032940	BP	secretion by cell	43/959	1.04535e-08	5.36253e-07
GO:0071496	BP	cellular response to external stimulus	33/959	1.14544e-08	5.86252e-07
GO:0017157	BP	regulation of exocytosis	28/959	1.19961e-08	6.1257e-07
GO:0023057	BP	negative regulation of signaling	89/959	1.26523e-08	6.43137e-07
GO:0050818	BP	regulation of coagulation	16/959	1.3941e-08	7.05428e-07
GO:0010038	BP	response to metal ion	35/959	1.40234e-08	7.07902e-07
GO:0043087	BP	regulation of GTPase activity	48/959	1.40533e-08	7.07902e-07
GO:0045824	BP	negative regulation of innate immune response	14/959	1.41434e-08	7.10834e-07
GO:0002366	BP	leukocyte activation involved in immune response	27/959	1.42753e-08	7.15848e-07
GO:0001774	BP	microglial cell activation	9/959	1.58466e-08	7.91091e-07
GO:0002269	BP	leukocyte activation involved in inflammatory response	9/959	1.58466e-08	7.91091e-07
GO:0001916	BP	positive regulation of T cell mediated cytotoxicity	12/959	1.64511e-08	8.15791e-07
GO:0043300	BP	regulation of leukocyte degranulation	12/959	1.64511e-08	8.15791e-07
GO:0045582	BP	positive regulation of T cell differentiation	17/959	1.66203e-08	8.20534e-07
GO:0016192	BP	vesicle-mediated transport	77/959	1.7758e-08	8.67111e-07
GO:0051093	BP	negative regulation of developmental process	77/959	1.7758e-08	8.67111e-07
GO:0010648	BP	negative regulation of cell communication	88/959	1.92958e-08	9.40143e-07
GO:0002263	BP	cell activation involved in immune response	27/959	2.02345e-08	9.83731e-07
GO:0032269	BP	negative regulation of cellular protein metabolic process	78/959	2.11679e-08	1.0262e-06
GO:0002761	BP	regulation of myeloid leukocyte differentiation	20/959	2.18764e-08	1.05437e-06
GO:0140352	BP	export from cell	44/959	2.20594e-08	1.0609e-06
GO:0072676	BP	lymphocyte migration	14/959	2.58796e-08	1.23135e-06
GO:1901698	BP	response to nitrogen compound	65/959	2.63838e-08	1.25267e-06
GO:0048872	BP	homeostasis of number of cells	22/959	2.64412e-08	1.25273e-06
GO:0046903	BP	secretion	48/959	2.77174e-08	1.31041e-06
GO:0010243	BP	response to organonitrogen compound	61/959	2.89093e-08	1.36387e-06
GO:0009968	BP	negative regulation of signal transduction	82/959	2.93754e-08	1.38294e-06
GO:1990776	BP	response to angiotensin	8/959	3.05879e-08	1.43397e-06
GO:0061900	BP	glial cell activation	10/959	3.08806e-08	1.44163e-06
GO:0043032	BP	positive regulation of macrophage activation	10/959	3.08806e-08	1.44163e-06
GO:0050764	BP	regulation of phagocytosis	20/959	3.13522e-08	1.46059e-06
GO:0002526	BP	acute inflammatory response	14/959	3.14199e-08	1.4607e-06
GO:0032757	BP	positive regulation of interleukin-8 production	12/959	3.50466e-08	1.62254e-06
GO:0001776	BP	leukocyte homeostasis	14/959	3.80126e-08	1.74897e-06
GO:0045428	BP	regulation of nitric oxide biosynthetic process	14/959	3.80126e-08	1.74897e-06
GO:0050900	BP	leukocyte migration	30/959	3.87273e-08	1.77819e-06
GO:0009636	BP	response to toxic substance	36/959	3.90221e-08	1.78438e-06
GO:0006897	BP	endocytosis	34/959	4.0242e-08	1.8364e-06
GO:0070665	BP	positive regulation of leukocyte proliferation	26/959	4.05354e-08	1.84601e-06
GO:0042110	BP	T cell activation	31/959	4.08105e-08	1.85476e-06
GO:0002583	BP	regulation of antigen processing and presentation of peptide antigen	7/959	4.31076e-08	1.95121e-06
GO:0001914	BP	regulation of T cell mediated cytotoxicity	12/959	4.45246e-08	2.01127e-06
GO:0048245	BP	eosinophil chemotaxis	8/959	5.13744e-08	2.316e-06
GO:1903426	BP	regulation of reactive oxygen species biosynthetic process	17/959	5.36143e-08	2.4121e-06
GO:0002720	BP	positive regulation of cytokine production involved in immune response	12/959	5.62334e-08	2.51552e-06
GO:0030162	BP	regulation of proteolysis	63/959	5.82456e-08	2.5995e-06
GO:0051091	BP	positive regulation of DNA-binding transcription factor activity	28/959	6.5775e-08	2.92384e-06
GO:0051092	BP	positive regulation of NF-kappaB transcription factor activity	21/959	6.61103e-08	2.9329e-06
GO:0006935	BP	chemotaxis	37/959	6.82715e-08	3.01982e-06
GO:0070555	BP	response to interleukin-1	18/959	6.8449e-08	3.01982e-06
GO:0014015	BP	positive regulation of gliogenesis	15/959	7.02945e-08	3.09393e-06
GO:0051090	BP	regulation of DNA-binding transcription factor activity	37/959	7.23426e-08	3.17591e-06
GO:1901214	BP	regulation of neuron death	33/959	7.24417e-08	3.17591e-06
GO:0002477	BP	antigen processing and presentation of exogenous peptide antigen via MHC class Ib	6/959	7.35101e-08	3.21643e-06
GO:0098657	BP	import into cell	40/959	7.46082e-08	3.25809e-06
GO:0032946	BP	positive regulation of mononuclear cell proliferation	25/959	8.11618e-08	3.53046e-06
GO:0019222	BP	regulation of metabolic process	355/959	8.26785e-08	3.58944e-06
GO:0072677	BP	eosinophil migration	8/959	8.326e-08	3.60392e-06
GO:0032970	BP	regulation of actin filament-based process	36/959	8.52998e-08	3.67464e-06
GO:0042330	BP	taxis	37/959	8.59642e-08	3.69613e-06
GO:0045055	BP	regulated exocytosis	18/959	8.79542e-08	3.77442e-06
GO:0050878	BP	regulation of body fluid levels	31/959	9.37156e-08	3.99859e-06
GO:0019725	BP	cellular homeostasis	66/959	9.49038e-08	4.03386e-06
GO:0043122	BP	regulation of I-kappaB kinase/NF-kappaB signaling	27/959	9.559e-08	4.05531e-06
GO:0046634	BP	regulation of alpha-beta T cell activation	22/959	9.90023e-08	4.17625e-06
GO:0010469	BP	regulation of signaling receptor activity	43/959	1.0551e-07	4.43398e-06
GO:0002820	BP	negative regulation of adaptive immune response	11/959	1.06529e-07	4.46003e-06
GO:0002673	BP	regulation of acute inflammatory response	11/959	1.06529e-07	4.46003e-06
GO:0007159	BP	leukocyte cell-cell adhesion	12/959	1.0962e-07	4.58084e-06
GO:0009891	BP	positive regulation of biosynthetic process	119/959	1.11256e-07	4.64054e-06
GO:0014013	BP	regulation of gliogenesis	19/959	1.12854e-07	4.69838e-06
GO:0033043	BP	regulation of organelle organization	93/959	1.15774e-07	4.81097e-06
GO:0042130	BP	negative regulation of T cell proliferation	13/959	1.17844e-07	4.88791e-06
GO:0009628	BP	response to abiotic stimulus	73/959	1.20044e-07	4.96492e-06
GO:0045619	BP	regulation of lymphocyte differentiation	27/959	1.20368e-07	4.96492e-06
GO:0002709	BP	regulation of T cell mediated immunity	21/959	1.22415e-07	5.03821e-06
GO:0050830	BP	defense response to Gram-positive bacterium	18/959	1.26867e-07	5.19458e-06
GO:0035690	BP	cellular response to drug	31/959	1.30779e-07	5.32255e-06
GO:0098581	BP	detection of external biotic stimulus	8/959	1.30785e-07	5.32255e-06
GO:0031663	BP	lipopolysaccharide-mediated signaling pathway	10/959	1.44569e-07	5.86555e-06
GO:0050728	BP	negative regulation of inflammatory response	20/959	1.48584e-07	6.00661e-06
GO:0008219	BP	cell death	67/959	1.60102e-07	6.46055e-06
GO:0002580	BP	regulation of antigen processing and presentation of peptide or polysaccharide antigen via MHC class II	5/959	1.77402e-07	7.13285e-06
GO:1904385	BP	cellular response to angiotensin	6/959	1.78863e-07	7.16574e-06
GO:0002883	BP	regulation of hypersensitivity	6/959	1.78863e-07	7.16574e-06
GO:2000516	BP	positive regulation of CD4-positive, alpha-beta T cell activation	10/959	1.90685e-07	7.59846e-06
GO:0032956	BP	regulation of actin cytoskeleton organization	33/959	1.96548e-07	7.81814e-06
GO:0002260	BP	lymphocyte homeostasis	12/959	2.04335e-07	8.099e-06
GO:0009991	BP	response to extracellular stimulus	41/959	2.07431e-07	8.20713e-06
GO:0002675	BP	positive regulation of acute inflammatory response	9/959	2.27586e-07	8.98864e-06
GO:0042060	BP	wound healing	15/959	2.3741e-07	9.34356e-06
GO:0071375	BP	cellular response to peptide hormone stimulus	21/959	2.42216e-07	9.51595e-06
GO:0050671	BP	positive regulation of lymphocyte proliferation	24/959	2.67002e-07	1.04529e-05
GO:0097190	BP	apoptotic signaling pathway	30/959	2.68553e-07	1.04952e-05
GO:0055082	BP	cellular chemical homeostasis	58/959	2.76501e-07	1.07869e-05
GO:0010951	BP	negative regulation of endopeptidase activity	28/959	2.81608e-07	1.09479e-05
GO:0051130	BP	positive regulation of cellular component organization	86/959	2.82538e-07	1.09649e-05
GO:0070372	BP	regulation of ERK1 and ERK2 cascade	35/959	2.9907e-07	1.15798e-05
GO:0012501	BP	programmed cell death	63/959	3.46747e-07	1.3387e-05
GO:0031328	BP	positive regulation of cellular biosynthetic process	115/959	3.50554e-07	1.35106e-05
GO:0050701	BP	interleukin-1 secretion	6/959	3.82984e-07	1.47096e-05
GO:1904062	BP	regulation of cation transmembrane transport	30/959	3.93925e-07	1.51038e-05
GO:0060284	BP	regulation of cell development	67/959	4.00649e-07	1.53353e-05
GO:0002823	BP	negative regulation of adaptive immune response based on somatic recombination of immune receptors built from immunoglobulin superfamily domains	10/959	4.15158e-07	1.58363e-05
GO:0006468	BP	protein phosphorylation	62/959	4.30082e-07	1.63776e-05
GO:0001505	BP	regulation of neurotransmitter levels	32/959	4.43567e-07	1.68337e-05
GO:0008360	BP	regulation of cell shape	19/959	4.5368e-07	1.71882e-05
GO:0045861	BP	negative regulation of proteolysis	34/959	4.7049e-07	1.77949e-05
GO:0097529	BP	myeloid leukocyte migration	18/959	4.93581e-07	1.86367e-05
GO:0045859	BP	regulation of protein kinase activity	61/959	5.41884e-07	2.04259e-05
GO:0002825	BP	regulation of T-helper 1 type immune response	9/959	5.63634e-07	2.12099e-05
GO:0022408	BP	negative regulation of cell-cell adhesion	25/959	5.8421e-07	2.19103e-05
GO:0051960	BP	regulation of nervous system development	64/959	5.90401e-07	2.21054e-05
GO:0060332	BP	positive regulation of response to interferon-gamma	5/959	6.0474e-07	2.25665e-05
GO:0060335	BP	positive regulation of interferon-gamma-mediated signaling pathway	5/959	6.0474e-07	2.25665e-05
GO:1900048	BP	positive regulation of hemostasis	8/959	6.21577e-07	2.3079e-05
GO:0009595	BP	detection of biotic stimulus	8/959	6.21577e-07	2.3079e-05
GO:0030194	BP	positive regulation of blood coagulation	8/959	6.21577e-07	2.3079e-05
GO:1903428	BP	positive regulation of reactive oxygen species biosynthetic process	12/959	6.3291e-07	2.34608e-05
GO:0010628	BP	positive regulation of gene expression	116/959	6.41967e-07	2.37177e-05
GO:0048856	BP	anatomical structure development	180/959	6.58352e-07	2.42829e-05
GO:0070374	BP	positive regulation of ERK1 and ERK2 cascade	29/959	6.63185e-07	2.44208e-05
GO:0030595	BP	leukocyte chemotaxis	23/959	6.75435e-07	2.48309e-05
GO:0006928	BP	movement of cell or subcellular component	81/959	6.77837e-07	2.48782e-05
GO:0050855	BP	regulation of B cell receptor signaling pathway	7/959	6.96434e-07	2.55188e-05
GO:0009612	BP	response to mechanical stimulus	22/959	7.05433e-07	2.58061e-05
GO:0046425	BP	regulation of receptor signaling pathway via JAK-STAT	21/959	7.18583e-07	2.62441e-05
GO:0051928	BP	positive regulation of calcium ion transport	17/959	7.22499e-07	2.63441e-05
GO:2000108	BP	positive regulation of leukocyte apoptotic process	9/959	7.45199e-07	2.70507e-05
GO:0043372	BP	positive regulation of CD4-positive, alpha-beta T cell differentiation	9/959	7.45199e-07	2.70507e-05
GO:0033004	BP	negative regulation of mast cell activation	6/959	7.45516e-07	2.70507e-05
GO:0042108	BP	positive regulation of cytokine biosynthetic process	12/959	7.54154e-07	2.72754e-05
GO:0030888	BP	regulation of B cell proliferation	12/959	7.54154e-07	2.72754e-05
GO:0045766	BP	positive regulation of angiogenesis	23/959	7.90179e-07	2.85321e-05
GO:0010466	BP	negative regulation of peptidase activity	28/959	8.14431e-07	2.93603e-05
GO:0071347	BP	cellular response to interleukin-1	14/959	9.42369e-07	3.38702e-05
GO:0048247	BP	lymphocyte chemotaxis	11/959	9.42568e-07	3.38702e-05
GO:0051346	BP	negative regulation of hydrolase activity	38/959	9.60752e-07	3.44069e-05
GO:0031668	BP	cellular response to extracellular stimulus	25/959	9.6581e-07	3.44069e-05
GO:0002894	BP	positive regulation of type II hypersensitivity	4/959	9.69839e-07	3.44069e-05
GO:0002892	BP	regulation of type II hypersensitivity	4/959	9.69839e-07	3.44069e-05
GO:0001798	BP	positive regulation of type IIa hypersensitivity	4/959	9.69839e-07	3.44069e-05
GO:0001796	BP	regulation of type IIa hypersensitivity	4/959	9.69839e-07	3.44069e-05
GO:0034154	BP	toll-like receptor 7 signaling pathway	4/959	9.69839e-07	3.44069e-05
GO:0070661	BP	leukocyte proliferation	17/959	1.00059e-06	3.54416e-05
GO:1904892	BP	regulation of receptor signaling pathway via STAT	21/959	1.01091e-06	3.57502e-05
GO:0060252	BP	positive regulation of glial cell proliferation	7/959	1.07272e-06	3.76379e-05
GO:1903975	BP	regulation of glial cell migration	7/959	1.07272e-06	3.76379e-05
GO:0060326	BP	cell chemotaxis	28/959	1.11607e-06	3.90975e-05
GO:1904018	BP	positive regulation of vasculature development	24/959	1.14623e-06	4.00284e-05
GO:0043549	BP	regulation of kinase activity	64/959	1.17178e-06	4.08568e-05
GO:0050820	BP	positive regulation of coagulation	8/959	1.20655e-06	4.20033e-05
GO:1904645	BP	response to amyloid-beta	9/959	1.26412e-06	4.39392e-05
GO:0031667	BP	response to nutrient levels	37/959	1.31128e-06	4.55072e-05
GO:0035457	BP	cellular response to interferon-alpha	6/959	1.34758e-06	4.66945e-05
GO:0048660	BP	regulation of smooth muscle cell proliferation	19/959	1.43173e-06	4.95335e-05
GO:0070228	BP	regulation of lymphocyte apoptotic process	12/959	1.47083e-06	5.07288e-05
GO:0002763	BP	positive regulation of myeloid leukocyte differentiation	12/959	1.47083e-06	5.07288e-05
GO:0002521	BP	leukocyte differentiation	33/959	1.48609e-06	5.1176e-05
GO:0002485	BP	antigen processing and presentation of endogenous peptide antigen via MHC class I via ER pathway, TAP-dependent	5/959	1.57068e-06	5.36749e-05
GO:0002481	BP	antigen processing and presentation of exogenous protein antigen via MHC class Ib, TAP-dependent	5/959	1.57068e-06	5.36749e-05
GO:0002885	BP	positive regulation of hypersensitivity	5/959	1.57068e-06	5.36749e-05
GO:0043030	BP	regulation of macrophage activation	11/959	1.64593e-06	5.60457e-05
GO:0051493	BP	regulation of cytoskeleton organization	43/959	1.64759e-06	5.60457e-05
GO:1903038	BP	negative regulation of leukocyte cell-cell adhesion	21/959	1.65624e-06	5.62542e-05
GO:0045860	BP	positive regulation of protein kinase activity	43/959	1.74937e-06	5.91472e-05
GO:0051051	BP	negative regulation of transport	43/959	1.82959e-06	6.1594e-05
GO:2000116	BP	regulation of cysteine-type endopeptidase activity	30/959	1.84794e-06	6.21035e-05
GO:0030100	BP	regulation of endocytosis	22/959	1.96826e-06	6.60476e-05
GO:0007568	BP	aging	24/959	2.16077e-06	7.20743e-05
GO:0050868	BP	negative regulation of T cell activation	20/959	2.1984e-06	7.32199e-05
GO:0002486	BP	antigen processing and presentation of endogenous peptide antigen via MHC class I via ER pathway, TAP-independent	8/959	2.20601e-06	7.33637e-05
GO:0002507	BP	tolerance induction	6/959	2.29536e-06	7.61085e-05
GO:0051338	BP	regulation of transferase activity	70/959	2.3253e-06	7.69866e-05
GO:1903556	BP	negative regulation of tumor necrosis factor superfamily cytokine production	11/959	2.33942e-06	7.6997e-05
GO:0002889	BP	regulation of immunoglobulin mediated immune response	11/959	2.33942e-06	7.6997e-05
GO:0002712	BP	regulation of B cell mediated immunity	11/959	2.33942e-06	7.6997e-05
GO:0045576	BP	mast cell activation	7/959	2.34286e-06	7.6997e-05
GO:0002579	BP	positive regulation of antigen processing and presentation	7/959	2.34286e-06	7.6997e-05
GO:0002832	BP	negative regulation of response to biotic stimulus	14/959	2.34865e-06	7.70738e-05
GO:0070098	BP	chemokine-mediated signaling pathway	13/959	2.45553e-06	8.0227e-05
GO:0006887	BP	exocytosis	21/959	2.45982e-06	8.02499e-05
GO:0002707	BP	negative regulation of lymphocyte mediated immunity	9/959	2.61467e-06	8.49292e-05
GO:0002504	BP	antigen processing and presentation of peptide or polysaccharide antigen via MHC class II	9/959	2.61467e-06	8.49292e-05
GO:0033674	BP	positive regulation of kinase activity	45/959	2.66397e-06	8.64046e-05
GO:0050679	BP	positive regulation of epithelial cell proliferation	21/959	2.87037e-06	9.26951e-05
GO:0042036	BP	negative regulation of cytokine biosynthetic process	8/959	2.92543e-06	9.40649e-05
GO:0071402	BP	cellular response to lipoprotein particle stimulus	8/959	2.92543e-06	9.40649e-05
GO:0016525	BP	negative regulation of angiogenesis	16/959	3.42055e-06	0.000109669
GO:0002585	BP	positive regulation of antigen processing and presentation of peptide antigen	5/959	3.44214e-06	0.000110203
GO:1903034	BP	regulation of response to wounding	22/959	3.54591e-06	0.000113363
GO:1904407	BP	positive regulation of nitric oxide metabolic process	10/959	3.56005e-06	0.000113489
GO:0045429	BP	positive regulation of nitric oxide biosynthetic process	10/959	3.56005e-06	0.000113489
GO:1901343	BP	negative regulation of vasculature development	17/959	3.68373e-06	0.000117097
GO:0032651	BP	regulation of interleukin-1 beta production	15/959	3.70149e-06	0.000117495
GO:0002864	BP	regulation of acute inflammatory response to antigenic stimulus	6/959	3.72363e-06	0.000118029
GO:0032897	BP	negative regulation of viral transcription	8/959	3.83454e-06	0.000121201
GO:1904646	BP	cellular response to amyloid-beta	8/959	3.83454e-06	0.000121201
GO:0050767	BP	regulation of neurogenesis	57/959	3.95118e-06	0.000124711
GO:0031324	BP	negative regulation of cellular metabolic process	147/959	4.15894e-06	0.000131018
GO:0042116	BP	macrophage activation	13/959	4.16276e-06	0.000131018
GO:0061041	BP	regulation of wound healing	20/959	4.17735e-06	0.000131292
GO:0071236	BP	cellular response to antibiotic	16/959	4.61739e-06	0.000144512
GO:0002726	BP	positive regulation of T cell cytokine production	7/959	4.6751e-06	0.000145909
GO:0045649	BP	regulation of macrophage differentiation	7/959	4.6751e-06	0.000145909
GO:0060341	BP	regulation of cellular localization	62/959	4.71944e-06	0.000146732
GO:0031100	BP	animal organ regeneration	13/959	4.72697e-06	0.000146732
GO:0002586	BP	regulation of antigen processing and presentation of peptide antigen via MHC class II	4/959	4.72776e-06	0.000146732
GO:0030099	BP	myeloid cell differentiation	20/959	4.87584e-06	0.000150908
GO:0043029	BP	T cell homeostasis	8/959	4.97216e-06	0.000153676
GO:0042269	BP	regulation of natural killer cell mediated cytotoxicity	9/959	5.05559e-06	0.000156038
GO:2000181	BP	negative regulation of blood vessel morphogenesis	16/959	5.09258e-06	0.000156963
GO:0051817	BP	modification of morphology or physiology of other organism involved in symbiotic interaction	15/959	5.10017e-06	0.00015698
GO:0034764	BP	positive regulation of transmembrane transport	22/959	5.40678e-06	0.000165504
GO:0002573	BP	myeloid leukocyte differentiation	14/959	6.03297e-06	0.000183664
GO:0097305	BP	response to alcohol	24/959	6.16459e-06	0.000187415
GO:2000401	BP	regulation of lymphocyte migration	11/959	6.17576e-06	0.000187499
GO:0002715	BP	regulation of natural killer cell mediated immunity	9/959	6.2163e-06	0.000188218
GO:0045577	BP	regulation of B cell differentiation	8/959	6.38289e-06	0.000192219
GO:0002724	BP	regulation of T cell cytokine production	8/959	6.38289e-06	0.000192219
GO:0010543	BP	regulation of platelet activation	8/959	6.38289e-06	0.000192219
GO:0070723	BP	response to cholesterol	7/959	6.42117e-06	0.000193111
GO:0060255	BP	regulation of macromolecule metabolic process	322/959	6.44626e-06	0.000193605
GO:0048878	BP	chemical homeostasis	73/959	6.66741e-06	0.000199978
GO:0002866	BP	positive regulation of acute inflammatory response to antigenic stimulus	5/959	6.70541e-06	0.000200847
GO:2001236	BP	regulation of extrinsic apoptotic signaling pathway	18/959	7.45793e-06	0.000223088
GO:0050869	BP	negative regulation of B cell activation	8/959	8.11757e-06	0.000241847
GO:1902532	BP	negative regulation of intracellular signal transduction	39/959	8.14688e-06	0.000242397
GO:0032088	BP	negative regulation of NF-kappaB transcription factor activity	12/959	8.35549e-06	0.000248273
GO:0097237	BP	cellular response to toxic substance	15/959	8.49804e-06	0.000252173
GO:0032663	BP	regulation of interleukin-2 production	10/959	8.6075e-06	0.000255081
GO:0042534	BP	regulation of tumor necrosis factor biosynthetic process	7/959	8.67657e-06	0.00025577
GO:0060330	BP	regulation of response to interferon-gamma	7/959	8.67657e-06	0.00025577
GO:0060334	BP	regulation of interferon-gamma-mediated signaling pathway	7/959	8.67657e-06	0.00025577
GO:0045651	BP	positive regulation of macrophage differentiation	6/959	8.72358e-06	0.00025614
GO:0001911	BP	negative regulation of leukocyte mediated cytotoxicity	6/959	8.72358e-06	0.00025614
GO:0044406	BP	adhesion of symbiont to host	6/959	8.72358e-06	0.00025614
GO:0002637	BP	regulation of immunoglobulin production	11/959	9.625e-06	0.000281497
GO:0009743	BP	response to carbohydrate	19/959	9.65302e-06	0.000281946
GO:0070848	BP	response to growth factor	27/959	9.99056e-06	0.000291424
GO:1902041	BP	regulation of extrinsic apoptotic signaling pathway via death domain receptors	10/959	1.01469e-05	0.000295211
GO:0032720	BP	negative regulation of tumor necrosis factor production	10/959	1.01469e-05	0.000295211
GO:0048545	BP	response to steroid hormone	25/959	1.01824e-05	0.000295861
GO:0060251	BP	regulation of glial cell proliferation	8/959	1.02338e-05	0.000296197
GO:0030316	BP	osteoclast differentiation	8/959	1.02338e-05	0.000296197
GO:0034122	BP	negative regulation of toll-like receptor signaling pathway	8/959	1.02338e-05	0.000296197
GO:2000241	BP	regulation of reproductive process	19/959	1.0409e-05	0.000300487
GO:0051347	BP	positive regulation of transferase activity	49/959	1.09549e-05	0.000315839
GO:0071900	BP	regulation of protein serine/threonine kinase activity	38/959	1.10278e-05	0.000317528
GO:0002891	BP	positive regulation of immunoglobulin mediated immune response	9/959	1.11614e-05	0.000320136
GO:0032715	BP	negative regulation of interleukin-6 production	9/959	1.11614e-05	0.000320136
GO:0002714	BP	positive regulation of B cell mediated immunity	9/959	1.11614e-05	0.000320136
GO:0016125	BP	sterol metabolic process	15/959	1.13914e-05	0.000326314
GO:0071363	BP	cellular response to growth factor stimulus	25/959	1.14172e-05	0.000326634
GO:0055094	BP	response to lipoprotein particle	7/959	1.15515e-05	0.000329211
GO:0032490	BP	detection of molecule of bacterial origin	5/959	1.19741e-05	0.000340385
GO:0006915	BP	apoptotic process	56/959	1.24898e-05	0.000353694
GO:0043123	BP	positive regulation of I-kappaB kinase/NF-kappaB signaling	20/959	1.2636e-05	0.000357379
GO:0070542	BP	response to fatty acid	14/959	1.27767e-05	0.000360759
GO:1901654	BP	response to ketone	22/959	1.27878e-05	0.000360759
GO:0002244	BP	hematopoietic progenitor cell differentiation	16/959	1.28688e-05	0.000362189
GO:0009987	BP	cellular process	712/959	1.2871e-05	0.000362189
GO:0043523	BP	regulation of neuron apoptotic process	23/959	1.32756e-05	0.000372634
GO:0045944	BP	positive regulation of transcription by RNA polymerase II	74/959	1.33863e-05	0.000375271
GO:0002639	BP	positive regulation of immunoglobulin production	9/959	1.3422e-05	0.000375328
GO:0051962	BP	positive regulation of nervous system development	41/959	1.36185e-05	0.000380346
GO:0010757	BP	negative regulation of plasminogen activation	4/959	1.38285e-05	0.000382857
GO:0071220	BP	cellular response to bacterial lipoprotein	4/959	1.38285e-05	0.000382857
GO:0071221	BP	cellular response to bacterial lipopeptide	4/959	1.38285e-05	0.000382857
GO:2000427	BP	positive regulation of apoptotic cell clearance	4/959	1.38285e-05	0.000382857
GO:0070339	BP	response to bacterial lipopeptide	4/959	1.38285e-05	0.000382857
GO:0098883	BP	synapse pruning	4/959	1.38285e-05	0.000382857
GO:0022604	BP	regulation of cell morphogenesis	37/959	1.47376e-05	0.000407017
GO:0036230	BP	granulocyte activation	7/959	1.51723e-05	0.000418504
GO:0035821	BP	modification of morphology or physiology of other organism	17/959	1.61784e-05	0.000445154
GO:0046638	BP	positive regulation of alpha-beta T cell differentiation	10/959	1.62708e-05	0.000446595
GO:1903307	BP	positive regulation of regulated secretory pathway	10/959	1.62708e-05	0.000446595
GO:0034767	BP	positive regulation of ion transmembrane transport	18/959	1.64216e-05	0.000450117
GO:0043062	BP	extracellular structure organization	22/959	1.64394e-05	0.000450117
GO:0007613	BP	memory	15/959	1.65941e-05	0.000453796
GO:0051282	BP	regulation of sequestering of calcium ion	16/959	1.67027e-05	0.000456207
GO:0006873	BP	cellular ion homeostasis	48/959	1.67582e-05	0.000457162
GO:0070269	BP	pyroptosis	6/959	1.81207e-05	0.000492526
GO:0060337	BP	type I interferon signaling pathway	6/959	1.81207e-05	0.000492526
GO:0035587	BP	purinergic receptor signaling pathway	7/959	1.96822e-05	0.000533666
GO:0036314	BP	response to sterol	7/959	1.96822e-05	0.000533666
GO:0032494	BP	response to peptidoglycan	5/959	1.99945e-05	0.000541478
GO:0050801	BP	ion homeostasis	55/959	2.05568e-05	0.000555358
GO:0006898	BP	receptor-mediated endocytosis	19/959	2.14601e-05	0.000578361
GO:0043434	BP	response to peptide hormone	26/959	2.15026e-05	0.000578806
GO:0030003	BP	cellular cation homeostasis	47/959	2.23962e-05	0.000599966
GO:0002755	BP	MyD88-dependent toll-like receptor signaling pathway	9/959	2.26828e-05	0.000606915
GO:0010557	BP	positive regulation of macromolecule biosynthetic process	103/959	2.27944e-05	0.000609169
GO:0051701	BP	interaction with host	13/959	2.34915e-05	0.000625553
GO:0007249	BP	I-kappaB kinase/NF-kappaB signaling	8/959	2.39347e-05	0.000635835
GO:0043405	BP	regulation of MAP kinase activity	28/959	2.39938e-05	0.000636648
GO:0023014	BP	signal transduction by protein phosphorylation	22/959	2.51484e-05	0.0006657
GO:2001238	BP	positive regulation of extrinsic apoptotic signaling pathway	10/959	2.5334e-05	0.00066982
GO:0045921	BP	positive regulation of exocytosis	13/959	2.60493e-05	0.000687104
GO:0002688	BP	regulation of leukocyte chemotaxis	20/959	2.64939e-05	0.000698006
GO:1903169	BP	regulation of calcium ion transmembrane transport	16/959	2.75289e-05	0.000723565
GO:2000117	BP	negative regulation of cysteine-type endopeptidase activity	14/959	2.79769e-05	0.000734476
GO:2000514	BP	regulation of CD4-positive, alpha-beta T cell activation	15/959	2.83429e-05	0.00074321
GO:2000249	BP	regulation of actin cytoskeleton reorganization	8/959	2.90983e-05	0.000761198
GO:0045646	BP	regulation of erythrocyte differentiation	10/959	2.91871e-05	0.000761198
GO:0071398	BP	cellular response to fatty acid	10/959	2.91871e-05	0.000761198
GO:0046677	BP	response to antibiotic	26/959	2.92054e-05	0.000761198
GO:0045639	BP	positive regulation of myeloid cell differentiation	17/959	3.01533e-05	0.000784231
GO:0070340	BP	detection of bacterial lipopeptide	3/959	3.09517e-05	0.000795722
GO:0001805	BP	positive regulation of type III hypersensitivity	3/959	3.09517e-05	0.000795722
GO:0001803	BP	regulation of type III hypersensitivity	3/959	3.09517e-05	0.000795722
GO:0038145	BP	macrophage colony-stimulating factor signaling pathway	3/959	3.09517e-05	0.000795722
GO:1903974	BP	positive regulation of cellular response to macrophage colony-stimulating factor stimulus	3/959	3.09517e-05	0.000795722
GO:1903971	BP	positive regulation of response to macrophage colony-stimulating factor	3/959	3.09517e-05	0.000795722
GO:0002581	BP	negative regulation of antigen processing and presentation of peptide or polysaccharide antigen via MHC class II	3/959	3.09517e-05	0.000795722
GO:0071727	BP	cellular response to triacyl bacterial lipopeptide	3/959	3.09517e-05	0.000795722
GO:0071725	BP	response to triacyl bacterial lipopeptide	3/959	3.09517e-05	0.000795722
GO:0002275	BP	myeloid cell activation involved in immune response	12/959	3.12597e-05	0.000802717
GO:0032493	BP	response to bacterial lipoprotein	4/959	3.14601e-05	0.000804162
GO:0002826	BP	negative regulation of T-helper 1 type immune response	4/959	3.14601e-05	0.000804162
GO:0042270	BP	protection from natural killer cell mediated cytotoxicity	4/959	3.14601e-05	0.000804162
GO:0072540	BP	T-helper 17 cell lineage commitment	4/959	3.14601e-05	0.000804162
GO:0002730	BP	regulation of dendritic cell cytokine production	5/959	3.16489e-05	0.000806215
GO:0048246	BP	macrophage chemotaxis	5/959	3.16489e-05	0.000806215
GO:0051172	BP	negative regulation of nitrogen compound metabolic process	133/959	3.17162e-05	0.000807009
GO:0007584	BP	response to nutrient	19/959	3.2307e-05	0.000821105
GO:0050732	BP	negative regulation of peptidyl-tyrosine phosphorylation	10/959	3.3531e-05	0.000850278
GO:0071241	BP	cellular response to inorganic substance	20/959	3.42127e-05	0.000863945
GO:0031342	BP	negative regulation of cell killing	6/959	3.4341e-05	0.000863945
GO:0035590	BP	purinergic nucleotide receptor signaling pathway	6/959	3.4341e-05	0.000863945
GO:0090197	BP	positive regulation of chemokine secretion	6/959	3.4341e-05	0.000863945
GO:0070230	BP	positive regulation of lymphocyte apoptotic process	6/959	3.4341e-05	0.000863945
GO:0032731	BP	positive regulation of interleukin-1 beta production	12/959	3.48766e-05	0.000874461
GO:0008630	BP	intrinsic apoptotic signaling pathway in response to DNA damage	12/959	3.48766e-05	0.000874461
GO:0043491	BP	protein kinase B signaling	8/959	3.5162e-05	0.000880628
GO:1901215	BP	negative regulation of neuron death	21/959	3.53133e-05	0.000883427
GO:0010564	BP	regulation of cell cycle process	44/959	3.65158e-05	0.00090943
GO:0042102	BP	positive regulation of T cell proliferation	18/959	3.90821e-05	0.000970098
GO:0071248	BP	cellular response to metal ion	18/959	3.90821e-05	0.000970098
GO:0050920	BP	regulation of chemotaxis	25/959	3.92363e-05	0.000972843
GO:0001936	BP	regulation of endothelial cell proliferation	15/959	3.97791e-05	0.000985206
GO:0043406	BP	positive regulation of MAP kinase activity	22/959	4.0014e-05	0.000989926
GO:0045935	BP	positive regulation of nucleobase-containing compound metabolic process	102/959	4.01206e-05	0.000991463
GO:0046640	BP	regulation of alpha-beta T cell proliferation	7/959	4.02601e-05	0.00099381
GO:0070482	BP	response to oxygen levels	25/959	4.12668e-05	0.00101641
GO:0050921	BP	positive regulation of chemotaxis	21/959	4.22048e-05	0.00103595
GO:1903580	BP	positive regulation of ATP metabolic process	8/959	4.22458e-05	0.00103595
GO:0030282	BP	bone mineralization	8/959	4.22458e-05	0.00103595
GO:0042113	BP	B cell activation	17/959	4.35722e-05	0.0010638
GO:0030198	BP	extracellular matrix organization	19/959	4.48293e-05	0.00108854
GO:0031214	BP	biomineral tissue development	11/959	4.54371e-05	0.0011021
GO:0071902	BP	positive regulation of protein serine/threonine kinase activity	27/959	4.57783e-05	0.00110917
GO:0045953	BP	negative regulation of natural killer cell mediated cytotoxicity	5/959	4.79564e-05	0.00115827
GO:0031400	BP	negative regulation of protein modification process	43/959	4.80123e-05	0.00115827
GO:0010712	BP	regulation of collagen metabolic process	9/959	5.00277e-05	0.00120558
GO:0032660	BP	regulation of interleukin-17 production	7/959	5.01407e-05	0.001207
GO:2000403	BP	positive regulation of lymphocyte migration	8/959	5.04811e-05	0.00121389
GO:0009653	BP	anatomical structure morphogenesis	76/959	5.05968e-05	0.00121536
GO:0097191	BP	extrinsic apoptotic signaling pathway	13/959	5.18182e-05	0.00124202
GO:0044057	BP	regulation of system process	39/959	5.28582e-05	0.00126424
GO:0045580	BP	regulation of T cell differentiation	20/959	5.59139e-05	0.00133303
GO:2001233	BP	regulation of apoptotic signaling pathway	33/959	5.80809e-05	0.00138174
GO:0045893	BP	positive regulation of transcription, DNA-templated	86/959	5.90931e-05	0.00140433
GO:0031669	BP	cellular response to nutrient levels	20/959	5.93469e-05	0.00140886
GO:0001503	BP	ossification	15/959	5.9643e-05	0.00141438
GO:0030890	BP	positive regulation of B cell proliferation	8/959	6.00108e-05	0.00142159
GO:0008347	BP	glial cell migration	6/959	6.05383e-05	0.00143105
GO:2000482	BP	regulation of interleukin-8 secretion	6/959	6.05383e-05	0.00143105
GO:0045357	BP	regulation of interferon-beta biosynthetic process	4/959	6.13496e-05	0.00143955
GO:0043615	BP	astrocyte cell migration	4/959	6.13496e-05	0.00143955
GO:0034162	BP	toll-like receptor 9 signaling pathway	4/959	6.13496e-05	0.00143955
GO:0002488	BP	antigen processing and presentation of endogenous peptide antigen via MHC class Ib via ER pathway	4/959	6.13496e-05	0.00143955
GO:0002489	BP	antigen processing and presentation of endogenous peptide antigen via MHC class Ib via ER pathway, TAP-dependent	4/959	6.13496e-05	0.00143955
GO:2000501	BP	regulation of natural killer cell chemotaxis	4/959	6.13496e-05	0.00143955
GO:0010818	BP	T cell chemotaxis	4/959	6.13496e-05	0.00143955
GO:0055080	BP	cation homeostasis	49/959	6.1966e-05	0.00145097
GO:0046578	BP	regulation of Ras protein signal transduction	21/959	6.31644e-05	0.00147748
GO:0072503	BP	cellular divalent inorganic cation homeostasis	37/959	6.39126e-05	0.00149341
GO:0098771	BP	inorganic ion homeostasis	50/959	6.81247e-05	0.0015819
GO:1904064	BP	positive regulation of cation transmembrane transport	16/959	6.90741e-05	0.00160228
GO:0006875	BP	cellular metal ion homeostasis	42/959	6.92376e-05	0.00160274
GO:0051254	BP	positive regulation of RNA metabolic process	93/959	6.94584e-05	0.00160618
GO:0050769	BP	positive regulation of neurogenesis	36/959	7.0053e-05	0.00161536
GO:0002863	BP	positive regulation of inflammatory response to antigenic stimulus	5/959	7.00727e-05	0.00161536
GO:0002716	BP	negative regulation of natural killer cell mediated immunity	5/959	7.00727e-05	0.00161536
GO:0033628	BP	regulation of cell adhesion mediated by integrin	8/959	7.09896e-05	0.00163313
GO:0002495	BP	antigen processing and presentation of peptide antigen via MHC class II	7/959	7.58709e-05	0.00174004
GO:0019886	BP	antigen processing and presentation of exogenous peptide antigen via MHC class II	7/959	7.58709e-05	0.00174004
GO:0006874	BP	cellular calcium ion homeostasis	36/959	7.66158e-05	0.00175532
GO:0051129	BP	negative regulation of cellular component organization	50/959	7.76614e-05	0.00177745
GO:1905523	BP	positive regulation of macrophage migration	6/959	7.85773e-05	0.0017929
GO:0090196	BP	regulation of chemokine secretion	6/959	7.85773e-05	0.0017929
GO:0042119	BP	neutrophil activation	6/959	7.85773e-05	0.0017929
GO:0018108	BP	peptidyl-tyrosine phosphorylation	16/959	7.97662e-05	0.00181817
GO:0032481	BP	positive regulation of type I interferon production	15/959	8.13203e-05	0.0018517
GO:0008203	BP	cholesterol metabolic process	13/959	8.17623e-05	0.00185986
GO:1901987	BP	regulation of cell cycle phase transition	27/959	8.25102e-05	0.00187497
GO:0050804	BP	modulation of chemical synaptic transmission	32/959	8.47727e-05	0.00192246
GO:0099177	BP	regulation of trans-synaptic signaling	32/959	8.60851e-05	0.00194736
GO:0032479	BP	regulation of type I interferon production	18/959	8.61324e-05	0.00194736
GO:0002792	BP	negative regulation of peptide secretion	15/959	8.7711e-05	0.00197904
GO:0007229	BP	integrin-mediated signaling pathway	13/959	8.92814e-05	0.00201041
GO:0048145	BP	regulation of fibroblast proliferation	13/959	8.92814e-05	0.00201041
GO:0036293	BP	response to decreased oxygen levels	23/959	9.11701e-05	0.00205087
GO:0006811	BP	ion transport	77/959	9.22784e-05	0.00207162
GO:2000242	BP	negative regulation of reproductive process	10/959	9.28204e-05	0.00208169
GO:0120035	BP	regulation of plasma membrane bounded cell projection organization	45/959	9.33258e-05	0.00209093
GO:2001235	BP	positive regulation of apoptotic signaling pathway	19/959	9.39973e-05	0.00210386
GO:0009749	BP	response to glucose	15/959	9.45357e-05	0.00211379
GO:0018212	BP	peptidyl-tyrosine modification	16/959	9.85242e-05	0.00219637
GO:0045076	BP	regulation of interleukin-2 biosynthetic process	5/959	9.9288e-05	0.00220021
GO:2000484	BP	positive regulation of interleukin-8 secretion	5/959	9.9288e-05	0.00220021
GO:1905517	BP	macrophage migration	5/959	9.9288e-05	0.00220021
GO:0043299	BP	leukocyte degranulation	6/959	0.000100651	0.0022194
GO:1901623	BP	regulation of lymphocyte chemotaxis	6/959	0.000100651	0.0022194
GO:0060700	BP	regulation of ribonuclease activity	6/959	0.000100651	0.0022194
GO:0045730	BP	respiratory burst	6/959	0.000100651	0.0022194
GO:1904467	BP	regulation of tumor necrosis factor secretion	6/959	0.000100651	0.0022194
GO:0032412	BP	regulation of ion transmembrane transporter activity	20/959	0.000105459	0.00230853
GO:0032652	BP	regulation of interleukin-1 production	16/959	0.000105582	0.00230853
GO:0043154	BP	negative regulation of cysteine-type endopeptidase activity involved in apoptotic process	12/959	0.000105624	0.00230853
GO:1901990	BP	regulation of mitotic cell cycle phase transition	25/959	0.000107002	0.00233636
GO:0034138	BP	toll-like receptor 3 signaling pathway	4/959	0.000107676	0.00234418
GO:0050702	BP	interleukin-1 beta secretion	4/959	0.000107676	0.00234418
GO:0071622	BP	regulation of granulocyte chemotaxis	9/959	0.000115332	0.00250841
GO:0071385	BP	cellular response to glucocorticoid stimulus	10/959	0.000117036	0.00254053
GO:0009746	BP	response to hexose	15/959	0.000117865	0.00255604
GO:0050706	BP	regulation of interleukin-1 beta secretion	11/959	0.000120696	0.00260156
GO:0060402	BP	calcium ion transport into cytosol	11/959	0.000120696	0.00260156
GO:2001199	BP	negative regulation of dendritic cell differentiation	3/959	0.000120897	0.00260156
GO:0002765	BP	immune response-inhibiting signal transduction	3/959	0.000120897	0.00260156
GO:0042494	BP	detection of bacterial lipoprotein	3/959	0.000120897	0.00260156
GO:0071726	BP	cellular response to diacyl bacterial lipopeptide	3/959	0.000120897	0.00260156
GO:0071724	BP	response to diacyl bacterial lipopeptide	3/959	0.000120897	0.00260156
GO:0050688	BP	regulation of defense response to virus	16/959	0.000121034	0.00260201
GO:0042391	BP	regulation of membrane potential	32/959	0.000122687	0.002635
GO:1901216	BP	positive regulation of neuron death	12/959	0.000127004	0.00272248
GO:0032409	BP	regulation of transporter activity	21/959	0.000127745	0.00273574
GO:0097028	BP	dendritic cell differentiation	7/959	0.000133769	0.00285107
GO:0032943	BP	mononuclear cell proliferation	13/959	0.000136527	0.00290706
GO:0045821	BP	positive regulation of glycolytic process	5/959	0.000137023	0.00291485
GO:0048646	BP	anatomical structure formation involved in morphogenesis	44/959	0.000137802	0.0029283
GO:1902903	BP	regulation of supramolecular fiber organization	28/959	0.000137918	0.0029283
GO:1903508	BP	positive regulation of nucleic acid-templated transcription	87/959	0.000139974	0.00296913
GO:1902680	BP	positive regulation of RNA biosynthetic process	87/959	0.000142087	0.00300538
GO:0031960	BP	response to corticosteroid	19/959	0.000148968	0.00314198
GO:0072507	BP	divalent inorganic cation homeostasis	37/959	0.000152144	0.00320292
GO:0043281	BP	regulation of cysteine-type endopeptidase activity involved in apoptotic process	24/959	0.000158202	0.00332731
GO:0043302	BP	positive regulation of leukocyte degranulation	6/959	0.000159441	0.00334324
GO:0045408	BP	regulation of interleukin-6 biosynthetic process	6/959	0.000159441	0.00334324
GO:1905521	BP	regulation of macrophage migration	7/959	0.000159558	0.00334324
GO:0055074	BP	calcium ion homeostasis	36/959	0.000161346	0.0033759
GO:0050709	BP	negative regulation of protein secretion	14/959	0.000161571	0.0033759
GO:0015850	BP	organic hydroxy compound transport	14/959	0.000161571	0.0033759
GO:0034103	BP	regulation of tissue remodeling	11/959	0.000162407	0.00338702
GO:0048863	BP	stem cell differentiation	11/959	0.000162407	0.00338702
GO:0022898	BP	regulation of transmembrane transporter activity	20/959	0.000162763	0.00338811
GO:0050864	BP	regulation of B cell activation	20/959	0.000162763	0.00338811
GO:0002690	BP	positive regulation of leukocyte chemotaxis	17/959	0.000164862	0.00342861
GO:0031344	BP	regulation of cell projection organization	45/959	0.000167384	0.00347596
GO:0000165	BP	MAPK cascade	18/959	0.00016745	0.00347596
GO:0032963	BP	collagen metabolic process	9/959	0.000168416	0.00348627
GO:0051258	BP	protein polymerization	9/959	0.000168416	0.00348627
GO:0001101	BP	response to acid chemical	27/959	0.000170414	0.00352436
GO:1902652	BP	secondary alcohol metabolic process	13/959	0.00017414	0.00359477
GO:0006909	BP	phagocytosis	13/959	0.00017414	0.00359477
GO:0071223	BP	cellular response to lipoteichoic acid	4/959	0.000174989	0.00359565
GO:0002544	BP	chronic inflammatory response	4/959	0.000174989	0.00359565
GO:0070102	BP	interleukin-6-mediated signaling pathway	4/959	0.000174989	0.00359565
GO:0070391	BP	response to lipoteichoic acid	4/959	0.000174989	0.00359565
GO:0140289	BP	protein mono-ADP-ribosylation	4/959	0.000174989	0.00359565
GO:1902622	BP	regulation of neutrophil migration	8/959	0.000177602	0.00364264
GO:0016126	BP	sterol biosynthetic process	8/959	0.000177602	0.00364264
GO:0051726	BP	regulation of cell cycle	64/959	0.000179455	0.00367727
GO:0034284	BP	response to monosaccharide	15/959	0.000179919	0.00368339
GO:0007154	BP	cell communication	43/959	0.000180908	0.00370025
GO:0051056	BP	regulation of small GTPase mediated signal transduction	23/959	0.000183974	0.0037595
GO:0002313	BP	mature B cell differentiation involved in immune response	5/959	0.000184826	0.00377
GO:0071404	BP	cellular response to low-density lipoprotein particle stimulus	5/959	0.000184826	0.00377
GO:0048167	BP	regulation of synaptic plasticity	17/959	0.000186219	0.00379496
GO:0050680	BP	negative regulation of epithelial cell proliferation	14/959	0.000187282	0.00381314
GO:0033032	BP	regulation of myeloid cell apoptotic process	6/959	0.000197557	0.00401136
GO:0002861	BP	regulation of inflammatory response to antigenic stimulus	6/959	0.000197557	0.00401136
GO:0071384	BP	cellular response to corticosteroid stimulus	10/959	0.000201891	0.00409192
GO:0097435	BP	supramolecular fiber organization	30/959	0.000203715	0.00412141
GO:0031329	BP	regulation of cellular catabolic process	58/959	0.000206817	0.00418036
GO:0055065	BP	metal ion homeostasis	44/959	0.000223711	0.00450551
GO:0014910	BP	regulation of smooth muscle cell migration	10/959	0.000223927	0.0045058
GO:0008202	BP	steroid metabolic process	20/959	0.000233783	0.00469987
GO:0001666	BP	response to hypoxia	22/959	0.000237638	0.00477308
GO:0044087	BP	regulation of cellular component biogenesis	58/959	0.000237945	0.00477496
GO:0032673	BP	regulation of interleukin-4 production	6/959	0.000242508	0.00485779
GO:0033008	BP	positive regulation of mast cell activation involved in immune response	5/959	0.000244363	0.00487307
GO:1902043	BP	positive regulation of extrinsic apoptotic signaling pathway via death domain receptors	5/959	0.000244363	0.00487307
GO:0071359	BP	cellular response to dsRNA	5/959	0.000244363	0.00487307
GO:0043306	BP	positive regulation of mast cell degranulation	5/959	0.000244363	0.00487307
GO:0002693	BP	positive regulation of cellular extravasation	5/959	0.000244363	0.00487307
GO:0050718	BP	positive regulation of interleukin-1 beta secretion	10/959	0.000247944	0.00494006
GO:0070304	BP	positive regulation of stress-activated protein kinase signaling cascade	20/959	0.000258518	0.00514614
GO:0030098	BP	lymphocyte differentiation	23/959	0.000258924	0.00514666
GO:0045622	BP	regulation of T-helper cell differentiation	7/959	0.000261905	0.00519965
GO:0046883	BP	regulation of hormone secretion	22/959	0.00026547	0.00526106
GO:0010718	BP	positive regulation of epithelial to mesenchymal transition	8/959	0.000267104	0.00528876
GO:0002295	BP	T-helper cell lineage commitment	4/959	0.00026814	0.00529987
GO:1900225	BP	regulation of NLRP3 inflammasome complex assembly	4/959	0.00026814	0.00529987
GO:0046782	BP	regulation of viral transcription	10/959	0.000274081	0.00540293
GO:1901655	BP	cellular response to ketone	13/959	0.000276619	0.00544815
GO:0051783	BP	regulation of nuclear division	19/959	0.000284121	0.00558113
GO:1903707	BP	negative regulation of hemopoiesis	19/959	0.000284121	0.00558113
GO:0007204	BP	positive regulation of cytosolic calcium ion concentration	27/959	0.000286223	0.00561748
GO:0010955	BP	negative regulation of protein processing	6/959	0.000295127	0.00571727
GO:1903318	BP	negative regulation of protein maturation	6/959	0.000295127	0.00571727
GO:0045954	BP	positive regulation of natural killer cell mediated cytotoxicity	6/959	0.000295127	0.00571727
GO:0002717	BP	positive regulation of natural killer cell mediated immunity	6/959	0.000295127	0.00571727
GO:0045354	BP	regulation of interferon-alpha biosynthetic process	3/959	0.000295151	0.00571727
GO:0097709	BP	connective tissue replacement	3/959	0.000295151	0.00571727
GO:0045085	BP	negative regulation of interleukin-2 biosynthetic process	3/959	0.000295151	0.00571727
GO:1903972	BP	regulation of cellular response to macrophage colony-stimulating factor stimulus	3/959	0.000295151	0.00571727
GO:0050859	BP	negative regulation of B cell receptor signaling pathway	3/959	0.000295151	0.00571727
GO:0002248	BP	connective tissue replacement involved in inflammatory response wound healing	3/959	0.000295151	0.00571727
GO:0002578	BP	negative regulation of antigen processing and presentation	3/959	0.000295151	0.00571727
GO:1903969	BP	regulation of response to macrophage colony-stimulating factor	3/959	0.000295151	0.00571727
GO:0034124	BP	regulation of MyD88-dependent toll-like receptor signaling pathway	3/959	0.000295151	0.00571727
GO:0002238	BP	response to molecule of fungal origin	3/959	0.000295151	0.00571727
GO:1903793	BP	positive regulation of anion transport	9/959	0.000301383	0.00582788
GO:0045670	BP	regulation of osteoclast differentiation	9/959	0.000301383	0.00582788
GO:0050854	BP	regulation of antigen receptor-mediated signaling pathway	8/959	0.000304054	0.00586427
GO:0014911	BP	positive regulation of smooth muscle cell migration	8/959	0.000304054	0.00586427
GO:0031638	BP	zymogen activation	8/959	0.000304054	0.00586427
GO:1902624	BP	positive regulation of neutrophil migration	7/959	0.000305837	0.00587327
GO:0034446	BP	substrate adhesion-dependent cell spreading	7/959	0.000305837	0.00587327
GO:0038034	BP	signal transduction in absence of ligand	7/959	0.000305837	0.00587327
GO:0097192	BP	extrinsic apoptotic signaling pathway in absence of ligand	7/959	0.000305837	0.00587327
GO:0097306	BP	cellular response to alcohol	11/959	0.000309347	0.00593557
GO:0010759	BP	positive regulation of macrophage chemotaxis	5/959	0.000317418	0.00607477
GO:0035588	BP	G protein-coupled purinergic receptor signaling pathway	5/959	0.000317418	0.00607477
GO:0046641	BP	positive regulation of alpha-beta T cell proliferation	5/959	0.000317418	0.00607477
GO:0071675	BP	regulation of mononuclear cell migration	13/959	0.000320613	0.00612541
GO:0006357	BP	regulation of transcription by RNA polymerase II	104/959	0.000324203	0.00618871
GO:1902930	BP	regulation of alcohol biosynthetic process	8/959	0.000345069	0.00654225
GO:0002762	BP	negative regulation of myeloid leukocyte differentiation	8/959	0.000345069	0.00654225
GO:0001933	BP	negative regulation of protein phosphorylation	32/959	0.000347989	0.00659201
GO:0010720	BP	positive regulation of cell development	38/959	0.000351094	0.00663914
GO:0016485	BP	protein processing	17/959	0.000352298	0.00665104
GO:0051480	BP	regulation of cytosolic calcium ion concentration	29/959	0.000355363	0.00670323
GO:0010714	BP	positive regulation of collagen metabolic process	6/959	0.000356295	0.00671513
GO:0051179	BP	localization	226/959	0.000368636	0.00694187
GO:0050691	BP	regulation of defense response to virus by host	13/959	0.000370433	0.00696982
GO:0097193	BP	intrinsic apoptotic signaling pathway	16/959	0.000375051	0.00705078
GO:1903036	BP	positive regulation of response to wounding	12/959	0.000377855	0.0070975
GO:0032386	BP	regulation of intracellular transport	29/959	0.000385032	0.00722017
GO:0043373	BP	CD4-positive, alpha-beta T cell lineage commitment	4/959	0.000392213	0.00734573
GO:2001257	BP	regulation of cation channel activity	14/959	0.000401134	0.00749691
GO:0033273	BP	response to vitamin	10/959	0.000402824	0.00752219
GO:0030852	BP	regulation of granulocyte differentiation	5/959	0.000405879	0.00756902
GO:0042098	BP	T cell proliferation	7/959	0.00041139	0.00766292
GO:0014068	BP	positive regulation of phosphatidylinositol 3-kinase signaling	9/959	0.000416297	0.00774139
GO:0007346	BP	regulation of mitotic cell cycle	36/959	0.000422029	0.00784144
GO:0048638	BP	regulation of developmental growth	25/959	0.000425797	0.00790488
GO:0006270	BP	DNA replication initiation	6/959	0.000426946	0.00791303
GO:0060142	BP	regulation of syncytium formation by plasma membrane fusion	6/959	0.000426946	0.00791303
GO:0060249	BP	anatomical structure homeostasis	21/959	0.000437971	0.00810392
GO:0001906	BP	cell killing	8/959	0.000440633	0.00813295
GO:0071466	BP	cellular response to xenobiotic stimulus	8/959	0.000440633	0.00813295
GO:0010975	BP	regulation of neuron projection development	35/959	0.000455729	0.00839008
GO:0007264	BP	small GTPase mediated signal transduction	28/959	0.000461021	0.00846722
GO:0090303	BP	positive regulation of wound healing	11/959	0.000472323	0.00866767
GO:1900047	BP	negative regulation of hemostasis	7/959	0.000474096	0.00868592
GO:0070232	BP	regulation of T cell apoptotic process	7/959	0.000474096	0.00868592
GO:0046651	BP	lymphocyte proliferation	12/959	0.000474569	0.00868745
GO:0032647	BP	regulation of interferon-alpha production	10/959	0.000484003	0.00885289
GO:0044070	BP	regulation of anion transport	14/959	0.000487003	0.00890047
GO:0050806	BP	positive regulation of synaptic transmission	15/959	0.000499749	0.00912594
GO:0070302	BP	regulation of stress-activated protein kinase signaling cascade	24/959	0.000504756	0.00920984
GO:0045927	BP	positive regulation of growth	22/959	0.00050933	0.00928571
GO:0030041	BP	actin filament polymerization	5/959	0.000511736	0.00931435
GO:0032753	BP	positive regulation of interleukin-4 production	5/959	0.000511736	0.00931435
GO:0060401	BP	cytosolic calcium ion transport	11/959	0.000512307	0.00931714
GO:0051384	BP	response to glucocorticoid	17/959	0.000514665	0.0093448
GO:0032732	BP	positive regulation of interleukin-1 production	13/959	0.00052457	0.00950916
GO:0010634	BP	positive regulation of epithelial cell migration	13/959	0.00052457	0.00950916
GO:0043124	BP	negative regulation of I-kappaB kinase/NF-kappaB signaling	7/959	0.000544187	0.00985677
GO:0010563	BP	negative regulation of phosphorus metabolic process	39/959	0.000549553	0.00990374
GO:0045936	BP	negative regulation of phosphate metabolic process	39/959	0.000549553	0.00990374
GO:0010755	BP	regulation of plasminogen activation	4/959	0.000552464	0.00990374
GO:0045591	BP	positive regulation of regulatory T cell differentiation	4/959	0.000552464	0.00990374
GO:0035589	BP	G protein-coupled purinergic nucleotide receptor signaling pathway	4/959	0.000552464	0.00990374
GO:0042554	BP	superoxide anion generation	4/959	0.000552464	0.00990374
GO:1900221	BP	regulation of amyloid-beta clearance	4/959	0.000552464	0.00990374
GO:0034121	BP	regulation of toll-like receptor signaling pathway	14/959	0.00055255	0.00990374
GO:0031644	BP	regulation of nervous system process	14/959	0.00055255	0.00990374
GO:0140029	BP	exocytic process	9/959	0.000565039	0.0101032
GO:0043525	BP	positive regulation of neuron apoptotic process	9/959	0.000565039	0.0101032
GO:0002591	BP	positive regulation of antigen processing and presentation of peptide antigen via MHC class I	3/959	0.000576474	0.0102014
GO:0042158	BP	lipoprotein biosynthetic process	3/959	0.000576474	0.0102014
GO:2000659	BP	regulation of interleukin-1-mediated signaling pathway	3/959	0.000576474	0.0102014
GO:0022614	BP	membrane to membrane docking	3/959	0.000576474	0.0102014
GO:0061517	BP	macrophage proliferation	3/959	0.000576474	0.0102014
GO:0061518	BP	microglial cell proliferation	3/959	0.000576474	0.0102014
GO:0043305	BP	negative regulation of mast cell degranulation	3/959	0.000576474	0.0102014
GO:2000503	BP	positive regulation of natural killer cell chemotaxis	3/959	0.000576474	0.0102014
GO:0051851	BP	modification by host of symbiont morphology or physiology	10/959	0.000578301	0.0102257
GO:0034614	BP	cellular response to reactive oxygen species	12/959	0.000591337	0.0104396
GO:0002230	BP	positive regulation of defense response to virus by host	12/959	0.000591337	0.0104396
GO:0090322	BP	regulation of superoxide metabolic process	6/959	0.000600675	0.010571
GO:0034405	BP	response to fluid shear stress	6/959	0.000600675	0.010571
GO:0009896	BP	positive regulation of catabolic process	37/959	0.000605724	0.0106515
GO:0048513	BP	animal organ development	77/959	0.00060902	0.0106926
GO:0010638	BP	positive regulation of organelle organization	47/959	0.000620068	0.010878
GO:0002548	BP	monocyte chemotaxis	8/959	0.000623234	0.010925
GO:0043254	BP	regulation of protein complex assembly	34/959	0.000631353	0.0110499
GO:0071229	BP	cellular response to acid chemical	17/959	0.000633627	0.011081
GO:0032461	BP	positive regulation of protein oligomerization	5/959	0.000637069	0.0111238
GO:0034104	BP	negative regulation of tissue remodeling	5/959	0.000637069	0.0111238
GO:0048534	BP	hematopoietic or lymphoid organ development	17/959	0.000666807	0.0116248
GO:0031331	BP	positive regulation of cellular catabolic process	34/959	0.000674781	0.0117547
GO:0043370	BP	regulation of CD4-positive, alpha-beta T cell differentiation	12/959	0.000681868	0.0118689
GO:1902099	BP	regulation of metaphase/anaphase transition of cell cycle	9/959	0.000686467	0.0119375
GO:0001678	BP	cellular glucose homeostasis	10/959	0.0006873	0.0119375
GO:0007611	BP	learning or memory	20/959	0.000687416	0.0119375
GO:0006810	BP	transport	199/959	0.000688203	0.0119419
GO:0034599	BP	cellular response to oxidative stress	16/959	0.000692835	0.0119943
GO:0051828	BP	entry into other organism involved in symbiotic interaction	7/959	0.000708991	0.0122265
GO:0030260	BP	entry into host cell	7/959	0.000708991	0.0122265
GO:0051806	BP	entry into cell of other organism involved in symbiotic interaction	7/959	0.000708991	0.0122265
GO:0071548	BP	response to dexamethasone	7/959	0.000708991	0.0122265
GO:0044409	BP	entry into host	7/959	0.000708991	0.0122265
GO:1905954	BP	positive regulation of lipid localization	10/959	0.000747838	0.0128273
GO:0007156	BP	homophilic cell adhesion via plasma membrane adhesion molecules	15/959	0.000748428	0.0128273
GO:1902106	BP	negative regulation of leukocyte differentiation	15/959	0.000748428	0.0128273
GO:0007252	BP	I-kappaB phosphorylation	4/959	0.000754267	0.0128659
GO:1904469	BP	positive regulation of tumor necrosis factor secretion	4/959	0.000754267	0.0128659
GO:0045628	BP	regulation of T-helper 2 cell differentiation	4/959	0.000754267	0.0128659
GO:2001185	BP	regulation of CD8-positive, alpha-beta T cell activation	4/959	0.000754267	0.0128659
GO:0032645	BP	regulation of granulocyte macrophage colony-stimulating factor production	4/959	0.000754267	0.0128659
GO:1903035	BP	negative regulation of response to wounding	9/959	0.000754714	0.0128659
GO:0045638	BP	negative regulation of myeloid cell differentiation	11/959	0.000757136	0.0128973
GO:0048839	BP	inner ear development	8/959	0.000775736	0.0131739
GO:0016079	BP	synaptic vesicle exocytosis	8/959	0.000775736	0.0131739
GO:0002312	BP	B cell activation involved in immune response	8/959	0.000775736	0.0131739
GO:0008340	BP	determination of adult lifespan	5/959	0.000784041	0.0132553
GO:0033005	BP	positive regulation of mast cell activation	5/959	0.000784041	0.0132553
GO:0002335	BP	mature B cell differentiation	5/959	0.000784041	0.0132553
GO:0045671	BP	negative regulation of osteoclast differentiation	5/959	0.000784041	0.0132553
GO:0051234	BP	establishment of localization	204/959	0.000784092	0.0132553
GO:0032965	BP	regulation of collagen biosynthetic process	7/959	0.000804999	0.0135882
GO:0010043	BP	response to zinc ion	7/959	0.000804999	0.0135882
GO:0051702	BP	interaction with symbiont	10/959	0.000812697	0.0137077
GO:0044344	BP	cellular response to fibroblast growth factor stimulus	6/959	0.000824738	0.0138794
GO:0048147	BP	negative regulation of fibroblast proliferation	6/959	0.000824738	0.0138794
GO:0071242	BP	cellular response to ammonium ion	6/959	0.000824738	0.0138794
GO:1904427	BP	positive regulation of calcium ion transmembrane transport	9/959	0.000828386	0.0139198
GO:0022406	BP	membrane docking	9/959	0.000828386	0.0139198
GO:0032989	BP	cellular component morphogenesis	31/959	0.0008373	0.014059
GO:0032653	BP	regulation of interleukin-10 production	12/959	0.000839233	0.0140808
GO:0030029	BP	actin filament-based process	26/959	0.000844366	0.0141457
GO:0009266	BP	response to temperature stimulus	17/959	0.00085595	0.0143182
GO:0030278	BP	regulation of ossification	17/959	0.00085595	0.0143182
GO:0008150	BP	biological_process	909/959	0.000856796	0.0143217
GO:0032874	BP	positive regulation of stress-activated MAPK cascade	19/959	0.000862118	0.0143954
GO:0071674	BP	mononuclear cell migration	8/959	0.000862496	0.0143954
GO:0010595	BP	positive regulation of endothelial cell migration	10/959	0.000882109	0.0147117
GO:0032872	BP	regulation of stress-activated MAPK cascade	23/959	0.0008988	0.0149789
GO:0031330	BP	negative regulation of cellular catabolic process	19/959	0.000907634	0.0151148
GO:0051931	BP	regulation of sensory perception	7/959	0.000910985	0.0151593
GO:0043409	BP	negative regulation of MAPK cascade	16/959	0.00094747	0.0157064
GO:0032703	BP	negative regulation of interleukin-2 production	5/959	0.000954888	0.0157064
GO:0002827	BP	positive regulation of T-helper 1 type immune response	5/959	0.000954888	0.0157064
GO:0032928	BP	regulation of superoxide anion generation	5/959	0.000954888	0.0157064
GO:0045624	BP	positive regulation of T-helper cell differentiation	5/959	0.000954888	0.0157064
GO:0032388	BP	positive regulation of intracellular transport	20/959	0.000956168	0.0157064
GO:2000406	BP	positive regulation of T cell migration	6/959	0.000958474	0.0157064
GO:0071549	BP	cellular response to dexamethasone stimulus	6/959	0.000958474	0.0157064
GO:0046596	BP	regulation of viral entry into host cell	6/959	0.000958474	0.0157064
GO:0006953	BP	acute-phase response	6/959	0.000958474	0.0157064
GO:0051918	BP	negative regulation of fibrinolysis	3/959	0.000985234	0.0157064
GO:0070212	BP	protein poly-ADP-ribosylation	3/959	0.000985234	0.0157064
GO:0006925	BP	inflammatory cell apoptotic process	3/959	0.000985234	0.0157064
GO:0071447	BP	cellular response to hydroperoxide	3/959	0.000985234	0.0157064
GO:2000561	BP	regulation of CD4-positive, alpha-beta T cell proliferation	3/959	0.000985234	0.0157064
GO:0014033	BP	neural crest cell differentiation	3/959	0.000985234	0.0157064
GO:0010572	BP	positive regulation of platelet activation	3/959	0.000985234	0.0157064
GO:0045359	BP	positive regulation of interferon-beta biosynthetic process	3/959	0.000985234	0.0157064
GO:1902216	BP	positive regulation of interleukin-4-mediated signaling pathway	2/959	0.000986799	0.0157064
GO:0002519	BP	natural killer cell tolerance induction	2/959	0.000986799	0.0157064
GO:0001869	BP	negative regulation of complement activation, lectin pathway	2/959	0.000986799	0.0157064
GO:0001868	BP	regulation of complement activation, lectin pathway	2/959	0.000986799	0.0157064
GO:0042496	BP	detection of diacyl bacterial lipopeptide	2/959	0.000986799	0.0157064
GO:0072683	BP	T cell extravasation	2/959	0.000986799	0.0157064
GO:1902767	BP	isoprenoid biosynthetic process via mevalonate	2/959	0.000986799	0.0157064
GO:0034125	BP	negative regulation of MyD88-dependent toll-like receptor signaling pathway	2/959	0.000986799	0.0157064
GO:0150062	BP	complement-mediated synapse pruning	2/959	0.000986799	0.0157064
GO:0150064	BP	vertebrate eye-specific patterning	2/959	0.000986799	0.0157064
GO:0002344	BP	B cell affinity maturation	2/959	0.000986799	0.0157064
GO:0002587	BP	negative regulation of antigen processing and presentation of peptide antigen via MHC class II	2/959	0.000986799	0.0157064
GO:0002291	BP	T cell activation via T cell receptor contact with antigen bound to MHC molecule on antigen presenting cell	2/959	0.000986799	0.0157064
GO:0097278	BP	complement-dependent cytotoxicity	2/959	0.000986799	0.0157064
GO:0002644	BP	negative regulation of tolerance induction	2/959	0.000986799	0.0157064
GO:0046226	BP	coumarin catabolic process	2/959	0.000986799	0.0157064
GO:0035772	BP	interleukin-13-mediated signaling pathway	2/959	0.000986799	0.0157064
GO:0042495	BP	detection of triacyl bacterial lipopeptide	2/959	0.000986799	0.0157064
GO:1904844	BP	response to L-glutamine	2/959	0.000986799	0.0157064
GO:1904845	BP	cellular response to L-glutamine	2/959	0.000986799	0.0157064
GO:0002343	BP	peripheral B cell selection	2/959	0.000986799	0.0157064
GO:0010877	BP	lipid transport involved in lipid storage	2/959	0.000986799	0.0157064
GO:0046271	BP	phenylpropanoid catabolic process	2/959	0.000986799	0.0157064
GO:0010142	BP	farnesyl diphosphate biosynthetic process, mevalonate pathway	2/959	0.000986799	0.0157064
GO:0009894	BP	regulation of catabolic process	62/959	0.0010026	0.0158973
GO:0097067	BP	cellular response to thyroid hormone stimulus	4/959	0.00100307	0.0158973
GO:0045414	BP	regulation of interleukin-8 biosynthetic process	4/959	0.00100307	0.0158973
GO:0042535	BP	positive regulation of tumor necrosis factor biosynthetic process	4/959	0.00100307	0.0158973
GO:0070234	BP	positive regulation of T cell apoptotic process	4/959	0.00100307	0.0158973
GO:0104004	BP	cellular response to environmental stimulus	22/959	0.00100963	0.0159673
GO:0071214	BP	cellular response to abiotic stimulus	22/959	0.00100963	0.0159673
GO:0098742	BP	cell-cell adhesion via plasma-membrane adhesion molecules	19/959	0.00101667	0.0160673
GO:0045471	BP	response to ethanol	12/959	0.00102579	0.0162
GO:0060043	BP	regulation of cardiac muscle cell proliferation	7/959	0.00102766	0.016218
GO:0061045	BP	negative regulation of wound healing	8/959	0.00105933	0.0166823
GO:0051279	BP	regulation of release of sequestered calcium ion into cytosol	9/959	0.00108518	0.0170653
GO:1904035	BP	regulation of epithelial cell apoptotic process	9/959	0.00108518	0.0170653
GO:0040008	BP	regulation of growth	41/959	0.00108828	0.0171021
GO:0098586	BP	cellular response to virus	6/959	0.00110827	0.0173795
GO:0006693	BP	prostaglandin metabolic process	6/959	0.00110827	0.0173795
GO:0006692	BP	prostanoid metabolic process	6/959	0.00110827	0.0173795
GO:0071383	BP	cellular response to steroid hormone stimulus	10/959	0.00112008	0.0175524
GO:0001836	BP	release of cytochrome c from mitochondria	5/959	0.00115191	0.0180259
GO:2000351	BP	regulation of endothelial cell apoptotic process	7/959	0.00115576	0.0180607
GO:0048259	BP	regulation of receptor-mediated endocytosis	11/959	0.00117183	0.0182862
GO:0045807	BP	positive regulation of endocytosis	11/959	0.00117183	0.0182862
GO:0050810	BP	regulation of steroid biosynthetic process	9/959	0.00118382	0.0184476
GO:0043627	BP	response to estrogen	9/959	0.00118382	0.0184476
GO:0046637	BP	regulation of alpha-beta T cell differentiation	13/959	0.00119664	0.0186084
GO:0001938	BP	positive regulation of endothelial cell proliferation	10/959	0.00121016	0.0188055
GO:0034220	BP	ion transmembrane transport	53/959	0.00123224	0.0191354
GO:0030574	BP	collagen catabolic process	6/959	0.00127537	0.0197227
GO:0038083	BP	peptidyl-tyrosine autophosphorylation	6/959	0.00127537	0.0197227
GO:0010574	BP	regulation of vascular endothelial growth factor production	6/959	0.00127537	0.0197227
GO:0071392	BP	cellular response to estradiol stimulus	6/959	0.00127537	0.0197227
GO:0030101	BP	natural killer cell activation	8/959	0.00129048	0.0199287
GO:0001960	BP	negative regulation of cytokine-mediated signaling pathway	7/959	0.00129604	0.0200008
GO:0045410	BP	positive regulation of interleukin-6 biosynthetic process	4/959	0.00130432	0.0200162
GO:0045579	BP	positive regulation of B cell differentiation	4/959	0.00130432	0.0200162
GO:0034616	BP	response to laminar fluid shear stress	4/959	0.00130432	0.0200162
GO:0046851	BP	negative regulation of bone remodeling	4/959	0.00130432	0.0200162
GO:0071361	BP	cellular response to ethanol	4/959	0.00130432	0.0200162
GO:0032695	BP	negative regulation of interleukin-12 production	4/959	0.00130432	0.0200162
GO:0030889	BP	negative regulation of B cell proliferation	4/959	0.00130432	0.0200162
GO:0000904	BP	cell morphogenesis involved in differentiation	12/959	0.00132698	0.0203376
GO:0080135	BP	regulation of cellular response to stress	44/959	0.00132906	0.0203416
GO:0033554	BP	cellular response to stress	84/959	0.00134291	0.0205394
GO:0033280	BP	response to vitamin D	5/959	0.00137748	0.0210249
GO:0071260	BP	cellular response to mechanical stimulus	9/959	0.00140283	0.021368
GO:1905818	BP	regulation of chromosome separation	9/959	0.00140283	0.021368
GO:0071322	BP	cellular response to carbohydrate stimulus	9/959	0.00140283	0.021368
GO:0045778	BP	positive regulation of ossification	10/959	0.00140806	0.0214185
GO:0050829	BP	defense response to Gram-negative bacterium	10/959	0.00140806	0.0214185
GO:2000107	BP	negative regulation of leukocyte apoptotic process	8/959	0.00142019	0.0215736
GO:0019233	BP	sensory perception of pain	8/959	0.00142019	0.0215736
GO:0031670	BP	cellular response to nutrient	7/959	0.00144929	0.0219856
GO:0010817	BP	regulation of hormone levels	32/959	0.00145058	0.0219902
GO:0002920	BP	regulation of humoral immune response	6/959	0.00146105	0.0220607
GO:1900544	BP	positive regulation of purine nucleotide metabolic process	6/959	0.00146105	0.0220607
GO:0045981	BP	positive regulation of nucleotide metabolic process	6/959	0.00146105	0.0220607
GO:0045664	BP	regulation of neuron differentiation	40/959	0.00146116	0.0220607
GO:0002285	BP	lymphocyte activation involved in immune response	15/959	0.00149168	0.0224759
GO:0003018	BP	vascular process in circulatory system	15/959	0.00149168	0.0224759
GO:0051224	BP	negative regulation of protein transport	15/959	0.00149168	0.0224759
GO:1901136	BP	carbohydrate derivative catabolic process	13/959	0.00151042	0.022743
GO:0010522	BP	regulation of calcium ion transport into cytosol	10/959	0.00151644	0.0228028
GO:0001816	BP	cytokine production	10/959	0.00151644	0.0228028
GO:0045630	BP	positive regulation of T-helper 2 cell differentiation	3/959	0.00153957	0.0229495
GO:1902339	BP	positive regulation of apoptotic process involved in morphogenesis	3/959	0.00153957	0.0229495
GO:0033007	BP	negative regulation of mast cell activation involved in immune response	3/959	0.00153957	0.0229495
GO:2000553	BP	positive regulation of T-helper 2 cell cytokine production	3/959	0.00153957	0.0229495
GO:0034351	BP	negative regulation of glial cell apoptotic process	3/959	0.00153957	0.0229495
GO:0060075	BP	regulation of resting membrane potential	3/959	0.00153957	0.0229495
GO:0002589	BP	regulation of antigen processing and presentation of peptide antigen via MHC class I	3/959	0.00153957	0.0229495
GO:0032020	BP	ISG15-protein conjugation	3/959	0.00153957	0.0229495
GO:0023061	BP	signal release	14/959	0.00155893	0.0232227
GO:0042326	BP	negative regulation of phosphorylation	33/959	0.00161301	0.0240123
GO:0010758	BP	regulation of macrophage chemotaxis	5/959	0.00163398	0.0242596
GO:0050779	BP	RNA destabilization	5/959	0.00163398	0.0242596
GO:0034113	BP	heterotypic cell-cell adhesion	5/959	0.00163398	0.0242596
GO:0002691	BP	regulation of cellular extravasation	5/959	0.00163398	0.0242596
GO:0032700	BP	negative regulation of interleukin-17 production	4/959	0.00166349	0.0245508
GO:0060099	BP	regulation of phagocytosis, engulfment	4/959	0.00166349	0.0245508
GO:0061081	BP	positive regulation of myeloid leukocyte cytokine production involved in immune response	4/959	0.00166349	0.0245508
GO:0032740	BP	positive regulation of interleukin-17 production	4/959	0.00166349	0.0245508
GO:0010919	BP	regulation of inositol phosphate biosynthetic process	4/959	0.00166349	0.0245508
GO:0043369	BP	CD4-positive or CD8-positive, alpha-beta T cell lineage commitment	4/959	0.00166349	0.0245508
GO:0002830	BP	positive regulation of type 2 immune response	4/959	0.00166349	0.0245508
GO:0071391	BP	cellular response to estrogen stimulus	4/959	0.00166349	0.0245508
GO:1900015	BP	regulation of cytokine production involved in inflammatory response	6/959	0.00166662	0.0245807
GO:0048732	BP	gland development	21/959	0.00167775	0.0247286
GO:0051588	BP	regulation of neurotransmitter transport	13/959	0.00169123	0.0249107
GO:2001259	BP	positive regulation of cation channel activity	8/959	0.00171059	0.0251792
GO:0046330	BP	positive regulation of JNK cascade	17/959	0.00173054	0.0254251
GO:1901617	BP	organic hydroxy compound biosynthetic process	14/959	0.00173185	0.0254251
GO:0006813	BP	potassium ion transport	14/959	0.00173185	0.0254251
GO:0032648	BP	regulation of interferon-beta production	10/959	0.00175351	0.0257261
GO:0002790	BP	peptide secretion	18/959	0.00175609	0.0257355
GO:0032411	BP	positive regulation of transporter activity	11/959	0.00175761	0.0257355
GO:0003013	BP	circulatory system process	17/959	0.0017666	0.0258334
GO:0000902	BP	cell morphogenesis	17/959	0.0017666	0.0258334
GO:0010721	BP	negative regulation of cell development	24/959	0.00179914	0.026292
GO:1904950	BP	negative regulation of establishment of protein localization	15/959	0.00181789	0.0264792
GO:0043524	BP	negative regulation of neuron apoptotic process	14/959	0.0018241	0.0265489
GO:0045596	BP	negative regulation of cell differentiation	48/959	0.00184578	0.026833
GO:0010639	BP	negative regulation of organelle organization	26/959	0.00188084	0.0272892
GO:0071805	BP	potassium ion transmembrane transport	13/959	0.00188957	0.0273982
GO:0051482	BP	positive regulation of cytosolic calcium ion concentration involved in phospholipase C-activating G protein-coupled signaling pathway	6/959	0.00189341	0.0274182
GO:0032459	BP	regulation of protein oligomerization	6/959	0.00189341	0.0274182
GO:0009888	BP	tissue development	37/959	0.00192044	0.0277154
GO:0044003	BP	modification by symbiont of host morphology or physiology	5/959	0.00192387	0.0277154
GO:0032967	BP	positive regulation of collagen biosynthetic process	5/959	0.00192387	0.0277154
GO:0031102	BP	neuron projection regeneration	5/959	0.00192387	0.0277154
GO:0009895	BP	negative regulation of catabolic process	21/959	0.00193783	0.0278985
GO:0032147	BP	activation of protein kinase activity	23/959	0.0019445	0.0279765
GO:0032868	BP	response to insulin	13/959	0.00199571	0.0286948
GO:2001234	BP	negative regulation of apoptotic signaling pathway	18/959	0.00200467	0.0288051
GO:0051209	BP	release of sequestered calcium ion into cytosol	8/959	0.00204598	0.0293797
GO:0001779	BP	natural killer cell differentiation	4/959	0.00208597	0.0298962
GO:0033033	BP	negative regulation of myeloid cell apoptotic process	4/959	0.00208597	0.0298962
GO:1905153	BP	regulation of membrane invagination	4/959	0.00208597	0.0298962
GO:0019932	BP	second-messenger-mediated signaling	21/959	0.00209713	0.0300368
GO:0048639	BP	positive regulation of developmental growth	15/959	0.00209984	0.0300451
GO:0071774	BP	response to fibroblast growth factor	6/959	0.00214281	0.0306125
GO:0021700	BP	developmental maturation	15/959	0.00220154	0.0313912
GO:0060761	BP	negative regulation of response to cytokine stimulus	7/959	0.00220828	0.0314673
GO:0030071	BP	regulation of mitotic metaphase/anaphase transition	8/959	0.00223201	0.0317851
GO:0051302	BP	regulation of cell division	14/959	0.00223491	0.0318062
GO:0042590	BP	antigen processing and presentation of exogenous peptide antigen via MHC class I	5/959	0.00224962	0.0318757
GO:0034110	BP	regulation of homotypic cell-cell adhesion	5/959	0.00224962	0.0318757
GO:2000109	BP	regulation of macrophage apoptotic process	3/959	0.00225551	0.0318757
GO:0007341	BP	penetration of zona pellucida	3/959	0.00225551	0.0318757
GO:0016081	BP	synaptic vesicle docking	3/959	0.00225551	0.0318757
GO:0032667	BP	regulation of interleukin-23 production	3/959	0.00225551	0.0318757
GO:1902563	BP	regulation of neutrophil activation	3/959	0.00225551	0.0318757
GO:0002887	BP	negative regulation of myeloid leukocyte mediated immunity	3/959	0.00225551	0.0318757
GO:0034350	BP	regulation of glial cell apoptotic process	3/959	0.00225551	0.0318757
GO:0043301	BP	negative regulation of leukocyte degranulation	3/959	0.00225551	0.0318757
GO:0099003	BP	vesicle-mediated transport in synapse	10/959	0.00231748	0.0326893
GO:0043433	BP	negative regulation of DNA-binding transcription factor activity	13/959	0.002344	0.0330216
GO:0048634	BP	regulation of muscle organ development	13/959	0.002344	0.0330216
GO:0030195	BP	negative regulation of blood coagulation	6/959	0.00241619	0.0340172
GO:0009889	BP	regulation of biosynthetic process	203/959	0.00242744	0.034154
GO:0006979	BP	response to oxidative stress	25/959	0.00242997	0.0341617
GO:0051283	BP	negative regulation of sequestering of calcium ion	8/959	0.00243105	0.0341617
GO:0006919	BP	activation of cysteine-type endopeptidase activity involved in apoptotic process	9/959	0.00243819	0.0342059
GO:0010717	BP	regulation of epithelial to mesenchymal transition	9/959	0.00243819	0.0342059
GO:0045600	BP	positive regulation of fat cell differentiation	7/959	0.00243879	0.0342059
GO:0043922	BP	negative regulation by host of viral transcription	4/959	0.00257707	0.0360547
GO:0050901	BP	leukocyte tethering or rolling	4/959	0.00257707	0.0360547
GO:0051953	BP	negative regulation of amine transport	5/959	0.00261372	0.0364532
GO:0001782	BP	B cell homeostasis	5/959	0.00261372	0.0364532
GO:0032743	BP	positive regulation of interleukin-2 production	5/959	0.00261372	0.0364532
GO:0032869	BP	cellular response to insulin stimulus	9/959	0.00262579	0.0365758
GO:0007200	BP	phospholipase C-activating G protein-coupled receptor signaling pathway	9/959	0.00262579	0.0365758
GO:0030001	BP	metal ion transport	36/959	0.0026509	0.0369026
GO:0017156	BP	calcium-ion regulated exocytosis	7/959	0.00268738	0.0373638
GO:0006836	BP	neurotransmitter transport	12/959	0.00269583	0.0374579
GO:0001937	BP	negative regulation of endothelial cell proliferation	6/959	0.00271497	0.037677
GO:0097327	BP	response to antineoplastic agent	10/959	0.00282928	0.0391762
GO:0048469	BP	cell maturation	12/959	0.00284858	0.0391762
GO:0050890	BP	cognition	20/959	0.00287589	0.0391762
GO:0001889	BP	liver development	11/959	0.00288936	0.0391762
GO:1902214	BP	regulation of interleukin-4-mediated signaling pathway	2/959	0.00289849	0.0391762
GO:0010751	BP	negative regulation of nitric oxide mediated signal transduction	2/959	0.00289849	0.0391762
GO:0071226	BP	cellular response to molecule of fungal origin	2/959	0.00289849	0.0391762
GO:1901666	BP	positive regulation of NAD+ ADP-ribosyltransferase activity	2/959	0.00289849	0.0391762
GO:1901664	BP	regulation of NAD+ ADP-ribosyltransferase activity	2/959	0.00289849	0.0391762
GO:0060379	BP	cardiac muscle cell myoblast differentiation	2/959	0.00289849	0.0391762
GO:0034447	BP	very-low-density lipoprotein particle clearance	2/959	0.00289849	0.0391762
GO:0071283	BP	cellular response to iron(III) ion	2/959	0.00289849	0.0391762
GO:0046967	BP	cytosol to endoplasmic reticulum transport	2/959	0.00289849	0.0391762
GO:0002729	BP	positive regulation of natural killer cell cytokine production	2/959	0.00289849	0.0391762
GO:0002652	BP	regulation of tolerance induction dependent upon immune response	2/959	0.00289849	0.0391762
GO:0061577	BP	calcium ion transmembrane transport via high voltage-gated calcium channel	2/959	0.00289849	0.0391762
GO:1905463	BP	negative regulation of DNA duplex unwinding	2/959	0.00289849	0.0391762
GO:0001787	BP	natural killer cell proliferation	2/959	0.00289849	0.0391762
GO:0002461	BP	tolerance induction dependent upon immune response	2/959	0.00289849	0.0391762
GO:0051176	BP	positive regulation of sulfur metabolic process	2/959	0.00289849	0.0391762
GO:0001812	BP	positive regulation of type I hypersensitivity	2/959	0.00289849	0.0391762
GO:0001810	BP	regulation of type I hypersensitivity	2/959	0.00289849	0.0391762
GO:0002588	BP	positive regulation of antigen processing and presentation of peptide antigen via MHC class II	2/959	0.00289849	0.0391762
GO:0002582	BP	positive regulation of antigen processing and presentation of peptide or polysaccharide antigen via MHC class II	2/959	0.00289849	0.0391762
GO:2000458	BP	regulation of astrocyte chemotaxis	2/959	0.00289849	0.0391762
GO:0002731	BP	negative regulation of dendritic cell cytokine production	2/959	0.00289849	0.0391762
GO:1905335	BP	regulation of aggrephagy	2/959	0.00289849	0.0391762
GO:1905337	BP	positive regulation of aggrephagy	2/959	0.00289849	0.0391762
GO:0002767	BP	immune response-inhibiting cell surface receptor signaling pathway	2/959	0.00289849	0.0391762
GO:0000821	BP	regulation of arginine metabolic process	2/959	0.00289849	0.0391762
GO:0044089	BP	positive regulation of cellular component biogenesis	31/959	0.00292541	0.0394921
GO:0015918	BP	sterol transport	7/959	0.00295495	0.0398428
GO:0010332	BP	response to gamma radiation	7/959	0.00295495	0.0398428
GO:0006471	BP	protein ADP-ribosylation	5/959	0.00301868	0.040622
GO:0002828	BP	regulation of type 2 immune response	5/959	0.00301868	0.040622
GO:1902895	BP	positive regulation of pri-miRNA transcription by RNA polymerase II	5/959	0.00301868	0.040622
GO:0031326	BP	regulation of cellular biosynthetic process	199/959	0.00302002	0.040622
GO:0097746	BP	regulation of blood vessel diameter	13/959	0.00303436	0.0407267
GO:0035296	BP	regulation of tube diameter	13/959	0.00303436	0.0407267
GO:0099643	BP	signal release from synapse	9/959	0.00303518	0.0407267
GO:0050819	BP	negative regulation of coagulation	6/959	0.00304059	0.0407267
GO:0046718	BP	viral entry into host cell	6/959	0.00304059	0.0407267
GO:0042771	BP	intrinsic apoptotic signaling pathway in response to DNA damage by p53 class mediator	6/959	0.00304059	0.0407267
GO:0032570	BP	response to progesterone	6/959	0.00304059	0.0407267
GO:0043393	BP	regulation of protein binding	17/959	0.00305207	0.040856
GO:0001525	BP	angiogenesis	19/959	0.00307158	0.0410925
GO:0010965	BP	regulation of mitotic sister chromatid separation	8/959	0.00311247	0.0416146
GO:0016540	BP	protein autoprocessing	4/959	0.00314198	0.0416295
GO:1902931	BP	negative regulation of alcohol biosynthetic process	4/959	0.00314198	0.0416295
GO:0061756	BP	leukocyte adhesion to vascular endothelial cell	4/959	0.00314198	0.0416295
GO:0002664	BP	regulation of T cell tolerance induction	3/959	0.00314716	0.0416295
GO:0045416	BP	positive regulation of interleukin-8 biosynthetic process	3/959	0.00314716	0.0416295
GO:0051133	BP	regulation of NK T cell activation	3/959	0.00314716	0.0416295
GO:0070486	BP	leukocyte aggregation	3/959	0.00314716	0.0416295
GO:0003417	BP	growth plate cartilage development	3/959	0.00314716	0.0416295
GO:0006907	BP	pinocytosis	3/959	0.00314716	0.0416295
GO:1904747	BP	positive regulation of apoptotic process involved in development	3/959	0.00314716	0.0416295
GO:0002315	BP	marginal zone B cell differentiation	3/959	0.00314716	0.0416295
GO:0002645	BP	positive regulation of tolerance induction	3/959	0.00314716	0.0416295
GO:0050861	BP	positive regulation of B cell receptor signaling pathway	3/959	0.00314716	0.0416295
GO:1901724	BP	positive regulation of cell proliferation involved in kidney development	3/959	0.00314716	0.0416295
GO:0051592	BP	response to calcium ion	12/959	0.00317515	0.0419749
GO:0035150	BP	regulation of tube size	13/959	0.00319054	0.0421533
GO:0032414	BP	positive regulation of ion transmembrane transporter activity	10/959	0.00321793	0.0424649
GO:0046620	BP	regulation of organ growth	10/959	0.00321793	0.0424649
GO:0090066	BP	regulation of anatomical structure size	29/959	0.00322194	0.0424927
GO:0031334	BP	positive regulation of protein complex assembly	17/959	0.00326459	0.0430297
GO:0019216	BP	regulation of lipid metabolic process	24/959	0.0032894	0.0433311
GO:1902904	BP	negative regulation of supramolecular fiber organization	12/959	0.00334944	0.044096
GO:0055021	BP	regulation of cardiac muscle tissue growth	8/959	0.00336983	0.0443383
GO:0032733	BP	positive regulation of interleukin-10 production	10/959	0.00342757	0.0450714
GO:0051983	BP	regulation of chromosome segregation	11/959	0.00344117	0.0452237
GO:0051252	BP	regulation of RNA metabolic process	173/959	0.0034553	0.0453825
GO:1902100	BP	negative regulation of metaphase/anaphase transition of cell cycle	5/959	0.003467	0.0455095
GO:0009408	BP	response to heat	11/959	0.00364279	0.0476846
GO:0032355	BP	response to estradiol	11/959	0.00364279	0.0476846
GO:0032890	BP	regulation of organic acid transport	8/959	0.00364339	0.0476846
GO:0061138	BP	morphogenesis of a branching epithelium	12/959	0.00372117	0.0485602
GO:0000302	BP	response to reactive oxygen species	15/959	0.00373334	0.0486906
GO:1900182	BP	positive regulation of protein localization to nucleus	9/959	0.00374184	0.0487444
GO:1903578	BP	regulation of ATP metabolic process	9/959	0.00374184	0.0487444
GO:0019219	BP	regulation of nucleobase-containing compound metabolic process	182/959	0.00374428	0.0487478
GO:0110053	BP	regulation of actin filament organization	19/959	0.00376544	0.0488038
GO:0002931	BP	response to ischemia	6/959	0.00377813	0.0488038
GO:0032892	BP	positive regulation of organic acid transport	6/959	0.00377813	0.0488038
GO:0045332	BP	phospholipid translocation	6/959	0.00377813	0.0488038
GO:0070527	BP	platelet aggregation	6/959	0.00377813	0.0488038
GO:0045787	BP	positive regulation of cell cycle	26/959	0.00378508	0.0488038
GO:2000353	BP	positive regulation of endothelial cell apoptotic process	4/959	0.00378577	0.0488038
GO:0032930	BP	positive regulation of superoxide anion generation	4/959	0.00378577	0.0488038
GO:1901739	BP	regulation of myoblast fusion	4/959	0.00378577	0.0488038
GO:0002363	BP	alpha-beta T cell lineage commitment	4/959	0.00378577	0.0488038
GO:0043011	BP	myeloid dendritic cell differentiation	4/959	0.00378577	0.0488038
GO:0045623	BP	negative regulation of T-helper cell differentiation	4/959	0.00378577	0.0488038
GO:0050995	BP	negative regulation of lipid catabolic process	4/959	0.00378577	0.0488038
GO:0097035	BP	regulation of membrane lipid distribution	7/959	0.00388092	0.0500016
GO:1905819	BP	negative regulation of chromosome separation	5/959	0.00396119	0.0509182
GO:0016572	BP	histone phosphorylation	5/959	0.00396119	0.0509182
GO:0007088	BP	regulation of mitotic nuclear division	15/959	0.00405849	0.0521089
GO:0045913	BP	positive regulation of carbohydrate metabolic process	11/959	0.00407434	0.0522522
GO:0030036	BP	actin cytoskeleton organization	22/959	0.00407753	0.0522631
GO:0006629	BP	lipid metabolic process	59/959	0.00413253	0.0529376
GO:0051930	BP	regulation of sensory perception of pain	6/959	0.00419298	0.053589
GO:0045907	BP	positive regulation of vasoconstriction	6/959	0.00419298	0.053589
GO:2000404	BP	regulation of T cell migration	6/959	0.00419298	0.053589
GO:0034204	BP	lipid translocation	6/959	0.00419298	0.053589
GO:0002923	BP	regulation of humoral immune response mediated by circulating immunoglobulin	3/959	0.00422679	0.0535914
GO:0051917	BP	regulation of fibrinolysis	3/959	0.00422679	0.0535914
GO:0031536	BP	positive regulation of exit from mitosis	3/959	0.00422679	0.0535914
GO:0070213	BP	protein auto-ADP-ribosylation	3/959	0.00422679	0.0535914
GO:1903977	BP	positive regulation of glial cell migration	3/959	0.00422679	0.0535914
GO:1905666	BP	regulation of protein localization to endosome	3/959	0.00422679	0.0535914
GO:0098543	BP	detection of other organism	3/959	0.00422679	0.0535914
GO:2000551	BP	regulation of T-helper 2 cell cytokine production	3/959	0.00422679	0.0535914
GO:0016045	BP	detection of bacterium	3/959	0.00422679	0.0535914
GO:0060368	BP	regulation of Fc receptor mediated stimulatory signaling pathway	3/959	0.00422679	0.0535914
GO:0043331	BP	response to dsRNA	7/959	0.00423382	0.0536501
GO:0050663	BP	cytokine secretion	11/959	0.00430487	0.0544885
GO:0007265	BP	Ras protein signal transduction	16/959	0.00434511	0.0549667
GO:0007033	BP	vacuole organization	10/959	0.00437689	0.0553372
GO:1905952	BP	regulation of lipid localization	13/959	0.0044764	0.0565633
GO:0003006	BP	developmental process involved in reproduction	41/959	0.00448771	0.0565814
GO:0032814	BP	regulation of natural killer cell activation	5/959	0.00450375	0.0565814
GO:0061028	BP	establishment of endothelial barrier	5/959	0.00450375	0.0565814
GO:0150077	BP	regulation of neuroinflammatory response	5/959	0.00450375	0.0565814
GO:0009620	BP	response to fungus	5/959	0.00450375	0.0565814
GO:0002701	BP	negative regulation of production of molecular mediator of immune response	5/959	0.00450375	0.0565814
GO:0010039	BP	response to iron ion	5/959	0.00450375	0.0565814
GO:0046457	BP	prostanoid biosynthetic process	4/959	0.00451333	0.0565814
GO:0051043	BP	regulation of membrane protein ectodomain proteolysis	4/959	0.00451333	0.0565814
GO:0090330	BP	regulation of platelet aggregation	4/959	0.00451333	0.0565814
GO:0001516	BP	prostaglandin biosynthetic process	4/959	0.00451333	0.0565814
GO:2000637	BP	positive regulation of gene silencing by miRNA	4/959	0.00451333	0.0565814
GO:0051098	BP	regulation of binding	28/959	0.00454067	0.0568923
GO:0050704	BP	regulation of interleukin-1 secretion	11/959	0.00454566	0.0569228
GO:0051494	BP	negative regulation of cytoskeleton organization	12/959	0.00456416	0.0571058
GO:0007266	BP	Rho protein signal transduction	8/959	0.00456795	0.0571058
GO:0097553	BP	calcium ion transmembrane import into cytosol	8/959	0.00456795	0.0571058
GO:0055024	BP	regulation of cardiac muscle tissue development	9/959	0.00457129	0.0571155
GO:1900271	BP	regulation of long-term synaptic potentiation	6/959	0.00464053	0.0578834
GO:0031648	BP	protein destabilization	6/959	0.00464053	0.0578834
GO:0072593	BP	reactive oxygen species metabolic process	10/959	0.00464383	0.0578922
GO:0006812	BP	cation transport	49/959	0.00478215	0.05955
GO:0009306	BP	protein secretion	16/959	0.00479577	0.0596353
GO:0008406	BP	gonad development	11/959	0.00479702	0.0596353
GO:0044703	BP	multi-organism reproductive process	11/959	0.00479702	0.0596353
GO:0033045	BP	regulation of sister chromatid segregation	9/959	0.00487741	0.060601
GO:0060420	BP	regulation of heart growth	8/959	0.00491304	0.0609758
GO:0071692	BP	protein localization to extracellular region	16/959	0.00495789	0.0614299
GO:0010508	BP	positive regulation of autophagy	16/959	0.00495789	0.0614299
GO:0035592	BP	establishment of protein localization to extracellular region	16/959	0.00495789	0.0614299
GO:0006796	BP	phosphate-containing compound metabolic process	108/959	0.0049765	0.0616263
GO:0017158	BP	regulation of calcium ion-dependent exocytosis	7/959	0.0050118	0.062029
GO:0009892	BP	negative regulation of metabolic process	163/959	0.00502238	0.0621255
GO:0002456	BP	T cell mediated immunity	5/959	0.00509714	0.0629108
GO:0090200	BP	positive regulation of release of cytochrome c from mitochondria	5/959	0.00509714	0.0629108
GO:0090023	BP	positive regulation of neutrophil chemotaxis	5/959	0.00509714	0.0629108
GO:2001237	BP	negative regulation of extrinsic apoptotic signaling pathway	9/959	0.00519921	0.0640996
GO:0032728	BP	positive regulation of interferon-beta production	8/959	0.00527774	0.0649602
GO:0032727	BP	positive regulation of interferon-alpha production	8/959	0.00527774	0.0649602
GO:0014048	BP	regulation of glutamate secretion	4/959	0.00532938	0.0653076
GO:0032462	BP	regulation of protein homooligomerization	4/959	0.00532938	0.0653076
GO:0045589	BP	regulation of regulatory T cell differentiation	4/959	0.00532938	0.0653076
GO:0060148	BP	positive regulation of posttranscriptional gene silencing	4/959	0.00532938	0.0653076
GO:0050858	BP	negative regulation of antigen receptor-mediated signaling pathway	4/959	0.00532938	0.0653076
GO:0034142	BP	toll-like receptor 4 signaling pathway	4/959	0.00532938	0.0653076
GO:0045786	BP	negative regulation of cell cycle	29/959	0.00533905	0.0653901
GO:0046890	BP	regulation of lipid biosynthetic process	14/959	0.00535104	0.0655011
GO:0071559	BP	response to transforming growth factor beta	7/959	0.00543884	0.0665029
GO:0030168	BP	platelet activation	7/959	0.00543884	0.0665029
GO:0016310	BP	phosphorylation	71/959	0.00549365	0.0665591
GO:0002283	BP	neutrophil activation involved in immune response	3/959	0.00550499	0.0665591
GO:0032464	BP	positive regulation of protein homooligomerization	3/959	0.00550499	0.0665591
GO:1901387	BP	positive regulation of voltage-gated calcium channel activity	3/959	0.00550499	0.0665591
GO:2001034	BP	positive regulation of double-strand break repair via nonhomologous end joining	3/959	0.00550499	0.0665591
GO:0002532	BP	production of molecular mediator involved in inflammatory response	3/959	0.00550499	0.0665591
GO:0010744	BP	positive regulation of macrophage derived foam cell differentiation	3/959	0.00550499	0.0665591
GO:1903054	BP	negative regulation of extracellular matrix organization	3/959	0.00550499	0.0665591
GO:0032367	BP	intracellular cholesterol transport	3/959	0.00550499	0.0665591
GO:1902430	BP	negative regulation of amyloid-beta formation	3/959	0.00550499	0.0665591
GO:0090209	BP	negative regulation of triglyceride metabolic process	3/959	0.00550499	0.0665591
GO:0045123	BP	cellular extravasation	3/959	0.00550499	0.0665591
GO:0032725	BP	positive regulation of granulocyte macrophage colony-stimulating factor production	3/959	0.00550499	0.0665591
GO:0008217	BP	regulation of blood pressure	14/959	0.00554061	0.0665591
GO:0002768	BP	immune response-regulating cell surface receptor signaling pathway	23/959	0.00563389	0.0665591
GO:0008154	BP	actin polymerization or depolymerization	6/959	0.00563961	0.0665591
GO:0009268	BP	response to pH	6/959	0.00563961	0.0665591
GO:0045658	BP	regulation of neutrophil differentiation	2/959	0.00567609	0.0665591
GO:0046645	BP	positive regulation of gamma-delta T cell activation	2/959	0.00567609	0.0665591
GO:0140112	BP	extracellular vesicle biogenesis	2/959	0.00567609	0.0665591
GO:0045351	BP	type I interferon biosynthetic process	2/959	0.00567609	0.0665591
GO:0045356	BP	positive regulation of interferon-alpha biosynthetic process	2/959	0.00567609	0.0665591
GO:1903797	BP	positive regulation of inorganic anion transmembrane transport	2/959	0.00567609	0.0665591
GO:0001660	BP	fever generation	2/959	0.00567609	0.0665591
GO:1904044	BP	response to aldosterone	2/959	0.00567609	0.0665591
GO:1900245	BP	positive regulation of MDA-5 signaling pathway	2/959	0.00567609	0.0665591
GO:0032497	BP	detection of lipopolysaccharide	2/959	0.00567609	0.0665591
GO:1901843	BP	positive regulation of high voltage-gated calcium channel activity	2/959	0.00567609	0.0665591
GO:0060903	BP	positive regulation of meiosis I	2/959	0.00567609	0.0665591
GO:0001692	BP	histamine metabolic process	2/959	0.00567609	0.0665591
GO:0030816	BP	obsolete positive regulation of cAMP metabolic process	2/959	0.00567609	0.0665591
GO:2000097	BP	regulation of smooth muscle cell-matrix adhesion	2/959	0.00567609	0.0665591
GO:0010041	BP	response to iron(III) ion	2/959	0.00567609	0.0665591
GO:0002727	BP	regulation of natural killer cell cytokine production	2/959	0.00567609	0.0665591
GO:0002158	BP	osteoclast proliferation	2/959	0.00567609	0.0665591
GO:0032687	BP	negative regulation of interferon-alpha production	2/959	0.00567609	0.0665591
GO:1902564	BP	negative regulation of neutrophil activation	2/959	0.00567609	0.0665591
GO:0032763	BP	regulation of mast cell cytokine production	2/959	0.00567609	0.0665591
GO:1904141	BP	positive regulation of microglial cell migration	2/959	0.00567609	0.0665591
GO:0045588	BP	positive regulation of gamma-delta T cell differentiation	2/959	0.00567609	0.0665591
GO:0002277	BP	myeloid dendritic cell activation involved in immune response	2/959	0.00567609	0.0665591
GO:0023041	BP	neuronal signal transduction	2/959	0.00567609	0.0665591
GO:0002339	BP	B cell selection	2/959	0.00567609	0.0665591
GO:0010710	BP	regulation of collagen catabolic process	2/959	0.00567609	0.0665591
GO:0046633	BP	alpha-beta T cell proliferation	2/959	0.00567609	0.0665591
GO:0003177	BP	pulmonary valve development	2/959	0.00567609	0.0665591
GO:0035547	BP	regulation of interferon-beta secretion	2/959	0.00567609	0.0665591
GO:0035549	BP	positive regulation of interferon-beta secretion	2/959	0.00567609	0.0665591
GO:0071593	BP	lymphocyte aggregation	2/959	0.00567609	0.0665591
GO:1905462	BP	regulation of DNA duplex unwinding	2/959	0.00567609	0.0665591
GO:0003332	BP	negative regulation of extracellular matrix constituent secretion	2/959	0.00567609	0.0665591
GO:0001781	BP	neutrophil apoptotic process	2/959	0.00567609	0.0665591
GO:0001915	BP	negative regulation of T cell mediated cytotoxicity	2/959	0.00567609	0.0665591
GO:0002584	BP	negative regulation of antigen processing and presentation of peptide antigen	2/959	0.00567609	0.0665591
GO:0032613	BP	interleukin-10 production	2/959	0.00567609	0.0665591
GO:0043435	BP	response to corticotropin-releasing hormone	2/959	0.00567609	0.0665591
GO:0090074	BP	negative regulation of protein homodimerization activity	2/959	0.00567609	0.0665591
GO:0071376	BP	cellular response to corticotropin-releasing hormone stimulus	2/959	0.00567609	0.0665591
GO:2000660	BP	negative regulation of interleukin-1-mediated signaling pathway	2/959	0.00567609	0.0665591
GO:0045626	BP	negative regulation of T-helper 1 cell differentiation	2/959	0.00567609	0.0665591
GO:0002442	BP	serotonin secretion involved in inflammatory response	2/959	0.00567609	0.0665591
GO:1900223	BP	positive regulation of amyloid-beta clearance	2/959	0.00567609	0.0665591
GO:0007431	BP	salivary gland development	2/959	0.00567609	0.0665591
GO:0016043	BP	cellular component organization	240/959	0.00567954	0.0665646
GO:0046456	BP	icosanoid biosynthetic process	5/959	0.0057438	0.0671063
GO:0045648	BP	positive regulation of erythrocyte differentiation	5/959	0.0057438	0.0671063
GO:0097421	BP	liver regeneration	5/959	0.0057438	0.0671063
GO:1901021	BP	positive regulation of calcium ion transmembrane transporter activity	5/959	0.0057438	0.0671063
GO:0007616	BP	long-term memory	5/959	0.0057438	0.0671063
GO:0001763	BP	morphogenesis of a branching structure	12/959	0.00582543	0.0679532
GO:0010952	BP	positive regulation of peptidase activity	18/959	0.0058405	0.0680934
GO:0062014	BP	negative regulation of small molecule metabolic process	9/959	0.00589192	0.0685571
GO:0043507	BP	positive regulation of JUN kinase activity	7/959	0.00589256	0.0685571
GO:0046888	BP	negative regulation of hormone secretion	8/959	0.00606877	0.0704969
GO:0006793	BP	phosphorus metabolic process	108/959	0.00619268	0.0718408
GO:0045862	BP	positive regulation of proteolysis	27/959	0.00619921	0.0718625
GO:0097066	BP	response to thyroid hormone	4/959	0.00623845	0.0721675
GO:0007035	BP	vacuolar acidification	4/959	0.00623845	0.0721675
GO:1903978	BP	regulation of microglial cell activation	4/959	0.00623845	0.0721675
GO:0090501	BP	RNA phosphodiester bond hydrolysis	14/959	0.00630877	0.0729431
GO:2001141	BP	regulation of RNA biosynthetic process	160/959	0.00639756	0.0738932
GO:0001909	BP	leukocyte mediated cytotoxicity	5/959	0.00644616	0.0741857
GO:0060964	BP	regulation of gene silencing by miRNA	5/959	0.00644616	0.0741857
GO:0071624	BP	positive regulation of granulocyte chemotaxis	5/959	0.00644616	0.0741857
GO:1903053	BP	regulation of extracellular matrix organization	5/959	0.00644616	0.0741857
GO:0048873	BP	homeostasis of number of cells within a tissue	5/959	0.00644616	0.0741857
GO:0051985	BP	negative regulation of chromosome segregation	5/959	0.00644616	0.0741857
GO:0045940	BP	positive regulation of steroid metabolic process	5/959	0.00644616	0.0741857
GO:0006869	BP	lipid transport	18/959	0.00645999	0.0743065
GO:0030183	BP	B cell differentiation	9/959	0.00665368	0.076377
GO:0014066	BP	regulation of phosphatidylinositol 3-kinase signaling	9/959	0.00665368	0.076377
GO:0009267	BP	cellular response to starvation	12/959	0.0067056	0.0769334
GO:0046850	BP	regulation of bone remodeling	6/959	0.00678722	0.0778298
GO:0048511	BP	rhythmic process	18/959	0.00680626	0.0780081
GO:0062013	BP	positive regulation of small molecule metabolic process	14/959	0.00681094	0.0780217
GO:0018210	BP	peptidyl-threonine modification	7/959	0.006884	0.0787537
GO:0045669	BP	positive regulation of osteoblast differentiation	7/959	0.006884	0.0787537
GO:0050716	BP	positive regulation of interleukin-1 secretion	10/959	0.00688896	0.0787537
GO:0006690	BP	icosanoid metabolic process	10/959	0.00688896	0.0787537
GO:0010950	BP	positive regulation of endopeptidase activity	17/959	0.00690037	0.0788437
GO:0060968	BP	regulation of gene silencing	8/959	0.0069467	0.0792273
GO:0048762	BP	mesenchymal cell differentiation	8/959	0.0069467	0.0792273
GO:0046328	BP	regulation of JNK cascade	18/959	0.00698885	0.0792273
GO:0010935	BP	regulation of macrophage cytokine production	3/959	0.00699075	0.0792273
GO:1901163	BP	regulation of trophoblast cell migration	3/959	0.00699075	0.0792273
GO:0030214	BP	hyaluronan catabolic process	3/959	0.00699075	0.0792273
GO:0002279	BP	mast cell activation involved in immune response	3/959	0.00699075	0.0792273
GO:0032366	BP	intracellular sterol transport	3/959	0.00699075	0.0792273
GO:1903862	BP	positive regulation of oxidative phosphorylation	3/959	0.00699075	0.0792273
GO:1901857	BP	positive regulation of cellular respiration	3/959	0.00699075	0.0792273
GO:0061469	BP	regulation of type B pancreatic cell proliferation	3/959	0.00699075	0.0792273
GO:0006268	BP	DNA unwinding involved in DNA replication	3/959	0.00699075	0.0792273
GO:0043303	BP	mast cell degranulation	3/959	0.00699075	0.0792273
GO:0030854	BP	positive regulation of granulocyte differentiation	3/959	0.00699075	0.0792273
GO:0051260	BP	protein homooligomerization	22/959	0.0070047	0.0793451
GO:0010977	BP	negative regulation of neuron projection development	12/959	0.0070212	0.0794514
GO:0035023	BP	regulation of Rho protein signal transduction	12/959	0.0070212	0.0794514
GO:0045833	BP	negative regulation of lipid metabolic process	9/959	0.00706179	0.0798297
GO:0110020	BP	regulation of actomyosin structure organization	9/959	0.00706179	0.0798297
GO:0042594	BP	response to starvation	14/959	0.00719189	0.0812181
GO:0006801	BP	superoxide metabolic process	5/959	0.00720657	0.0813016
GO:0032816	BP	positive regulation of natural killer cell activation	4/959	0.00724485	0.0814863
GO:0070741	BP	response to interleukin-6	4/959	0.00724485	0.0814863
GO:0046716	BP	muscle cell cellular homeostasis	4/959	0.00724485	0.0814863
GO:0050857	BP	positive regulation of antigen receptor-mediated signaling pathway	4/959	0.00724485	0.0814863
GO:0032958	BP	inositol phosphate biosynthetic process	4/959	0.00724485	0.0814863
GO:0002719	BP	negative regulation of cytokine production involved in immune response	4/959	0.00724485	0.0814863
GO:0032655	BP	regulation of interleukin-12 production	10/959	0.00726844	0.0817104
GO:0033047	BP	regulation of mitotic sister chromatid segregation	8/959	0.00742004	0.0832045
GO:0045687	BP	positive regulation of glial cell differentiation	6/959	0.00742039	0.0832045
GO:0043536	BP	positive regulation of blood vessel endothelial cell migration	6/959	0.00742039	0.0832045
GO:0071333	BP	cellular response to glucose stimulus	7/959	0.00742372	0.0832045
GO:0031646	BP	positive regulation of nervous system process	7/959	0.00742372	0.0832045
GO:0071677	BP	positive regulation of mononuclear cell migration	9/959	0.00748878	0.0837629
GO:0051952	BP	regulation of amine transport	9/959	0.00748878	0.0837629
GO:0048812	BP	neuron projection morphogenesis	17/959	0.00749605	0.0837629
GO:0030217	BP	T cell differentiation	14/959	0.00761111	0.085006
GO:2001243	BP	negative regulation of intrinsic apoptotic signaling pathway	9/959	0.00793519	0.0884484
GO:0019218	BP	regulation of steroid metabolic process	9/959	0.00793519	0.0884484
GO:0071331	BP	cellular response to hexose stimulus	7/959	0.00799408	0.0890604
GO:0045652	BP	regulation of megakaryocyte differentiation	5/959	0.00802736	0.0892528
GO:0040020	BP	regulation of meiotic nuclear division	5/959	0.00802736	0.0892528
GO:0046579	BP	positive regulation of Ras protein signal transduction	6/959	0.00809509	0.0899611
GO:0098662	BP	inorganic cation transmembrane transport	35/959	0.00825925	0.0916485
GO:0061157	BP	mRNA destabilization	4/959	0.00835265	0.0924117
GO:0006691	BP	leukotriene metabolic process	4/959	0.00835265	0.0924117
GO:0042698	BP	ovulation cycle	4/959	0.00835265	0.0924117
GO:1903306	BP	negative regulation of regulated secretory pathway	4/959	0.00835265	0.0924117
GO:0046597	BP	negative regulation of viral entry into host cell	4/959	0.00835265	0.0924117
GO:0046887	BP	positive regulation of hormone secretion	11/959	0.00835288	0.0924117
GO:1903506	BP	regulation of nucleic acid-templated transcription	159/959	0.00845426	0.0934407
GO:0019722	BP	calcium-mediated signaling	10/959	0.0085043	0.0938079
GO:0042542	BP	response to hydrogen peroxide	10/959	0.0085043	0.0938079
GO:0120039	BP	plasma membrane bounded cell projection morphogenesis	17/959	0.00861382	0.0949691
GO:0060100	BP	positive regulation of phagocytosis, engulfment	3/959	0.0086916	0.0951684
GO:0002921	BP	negative regulation of humoral immune response	3/959	0.0086916	0.0951684
GO:0060340	BP	positive regulation of type I interferon-mediated signaling pathway	3/959	0.0086916	0.0951684
GO:0042730	BP	fibrinolysis	3/959	0.0086916	0.0951684
GO:1904996	BP	positive regulation of leukocyte adhesion to vascular endothelial cell	3/959	0.0086916	0.0951684
GO:0045060	BP	negative thymic T cell selection	3/959	0.0086916	0.0951684
GO:0045779	BP	negative regulation of bone resorption	3/959	0.0086916	0.0951684
GO:0071360	BP	cellular response to exogenous dsRNA	3/959	0.0086916	0.0951684
GO:0032769	BP	negative regulation of monooxygenase activity	3/959	0.0086916	0.0951684
GO:2000644	BP	regulation of receptor catabolic process	3/959	0.0086916	0.0951684
GO:0060732	BP	positive regulation of inositol phosphate biosynthetic process	3/959	0.0086916	0.0951684
GO:1902992	BP	negative regulation of amyloid precursor protein catabolic process	3/959	0.0086916	0.0951684
GO:1905155	BP	positive regulation of membrane invagination	3/959	0.0086916	0.0951684
GO:0045661	BP	regulation of myoblast differentiation	6/959	0.00881275	0.0964003
GO:0030301	BP	cholesterol transport	6/959	0.00881275	0.0964003
GO:0032231	BP	regulation of actin filament bundle assembly	9/959	0.00888847	0.0971809
GO:0060966	BP	regulation of gene silencing by RNA	5/959	0.00891079	0.0971869
GO:0060147	BP	regulation of posttranscriptional gene silencing	5/959	0.00891079	0.0971869
GO:0031018	BP	endocrine pancreas development	5/959	0.00891079	0.0971869
GO:1902893	BP	regulation of pri-miRNA transcription by RNA polymerase II	5/959	0.00891079	0.0971869
GO:0010948	BP	negative regulation of cell cycle process	17/959	0.00904929	0.0984344
GO:0033044	BP	regulation of chromosome organization	23/959	0.0091052	0.0984344
GO:0051348	BP	negative regulation of transferase activity	21/959	0.00910962	0.0984344
GO:0032370	BP	positive regulation of lipid transport	7/959	0.00923073	0.0984344
GO:0008637	BP	apoptotic mitochondrial changes	7/959	0.00923073	0.0984344
GO:0071326	BP	cellular response to monosaccharide stimulus	7/959	0.00923073	0.0984344
GO:0002374	BP	cytokine secretion involved in immune response	2/959	0.00926338	0.0984344
GO:0002513	BP	tolerance induction to self antigen	2/959	0.00926338	0.0984344
GO:0031580	BP	membrane raft distribution	2/959	0.00926338	0.0984344
GO:1905314	BP	semi-lunar valve development	2/959	0.00926338	0.0984344
GO:0035509	BP	negative regulation of myosin-light-chain-phosphatase activity	2/959	0.00926338	0.0984344
GO:1905007	BP	positive regulation of epithelial to mesenchymal transition involved in endocardial cushion formation	2/959	0.00926338	0.0984344
GO:0003176	BP	aortic valve development	2/959	0.00926338	0.0984344
GO:1903553	BP	positive regulation of extracellular exosome assembly	2/959	0.00926338	0.0984344
GO:1901256	BP	regulation of macrophage colony-stimulating factor production	2/959	0.00926338	0.0984344
GO:0009407	BP	toxin catabolic process	2/959	0.00926338	0.0984344
GO:0002553	BP	histamine secretion by mast cell	2/959	0.00926338	0.0984344
GO:0034136	BP	negative regulation of toll-like receptor 2 signaling pathway	2/959	0.00926338	0.0984344
GO:0032829	BP	regulation of CD4-positive, CD25-positive, alpha-beta regulatory T cell differentiation	2/959	0.00926338	0.0984344
GO:0071655	BP	regulation of granulocyte colony-stimulating factor production	2/959	0.00926338	0.0984344
GO:2000562	BP	negative regulation of CD4-positive, alpha-beta T cell proliferation	2/959	0.00926338	0.0984344
GO:0032730	BP	positive regulation of interleukin-1 alpha production	2/959	0.00926338	0.0984344
GO:1904139	BP	regulation of microglial cell migration	2/959	0.00926338	0.0984344
GO:0002467	BP	germinal center formation	2/959	0.00926338	0.0984344
GO:0060708	BP	spongiotrophoblast differentiation	2/959	0.00926338	0.0984344
GO:0061669	BP	spontaneous neurotransmitter secretion	2/959	0.00926338	0.0984344
GO:0086036	BP	regulation of cardiac muscle cell membrane potential	2/959	0.00926338	0.0984344
GO:0035630	BP	bone mineralization involved in bone maturation	2/959	0.00926338	0.0984344
GO:0060278	BP	regulation of ovulation	2/959	0.00926338	0.0984344
GO:0032803	BP	regulation of low-density lipoprotein particle receptor catabolic process	2/959	0.00926338	0.0984344
GO:0010002	BP	cardioblast differentiation	2/959	0.00926338	0.0984344
GO:0039528	BP	cytoplasmic pattern recognition receptor signaling pathway in response to virus	2/959	0.00926338	0.0984344
GO:1905448	BP	positive regulation of mitochondrial ATP synthesis coupled electron transport	2/959	0.00926338	0.0984344
GO:2000051	BP	negative regulation of non-canonical Wnt signaling pathway	2/959	0.00926338	0.0984344
GO:0002441	BP	histamine secretion involved in inflammatory response	2/959	0.00926338	0.0984344
GO:2001186	BP	negative regulation of CD8-positive, alpha-beta T cell activation	2/959	0.00926338	0.0984344
GO:2000630	BP	positive regulation of miRNA metabolic process	2/959	0.00926338	0.0984344
GO:0048858	BP	cell projection morphogenesis	17/959	0.00951758	0.100991
GO:0045655	BP	regulation of monocyte differentiation	4/959	0.00956573	0.101118
GO:0032891	BP	negative regulation of organic acid transport	4/959	0.00956573	0.101118
GO:0030212	BP	hyaluronan metabolic process	4/959	0.00956573	0.101118
GO:0048535	BP	lymph node development	4/959	0.00956573	0.101118
GO:0098655	BP	cation transmembrane transport	38/959	0.00960447	0.10144
GO:0030855	BP	epithelial cell differentiation	21/959	0.00960574	0.10144
GO:0001894	BP	tissue homeostasis	11/959	0.00960987	0.10144
GO:0001885	BP	endothelial cell development	5/959	0.00985909	0.103727
GO:0006695	BP	cholesterol biosynthetic process	5/959	0.00985909	0.103727
GO:0051785	BP	positive regulation of nuclear division	7/959	0.00989897	0.103951
GO:0048608	BP	reproductive structure development	19/959	0.00990845	0.104001
GO:0051492	BP	regulation of stress fiber assembly	8/959	0.0101593	0.106434
GO:1901992	BP	positive regulation of mitotic cell cycle phase transition	8/959	0.0101593	0.106434
GO:0110110	BP	positive regulation of animal organ morphogenesis	8/959	0.0101593	0.106434
GO:1901988	BP	negative regulation of cell cycle phase transition	13/959	0.0103524	0.108406
GO:0000186	BP	activation of MAPKK activity	6/959	0.0103827	0.108672
GO:0043255	BP	regulation of carbohydrate biosynthetic process	9/959	0.0104778	0.109616
GO:1901019	BP	regulation of calcium ion transmembrane transporter activity	7/959	0.0106018	0.109905
GO:0031629	BP	synaptic vesicle fusion to presynaptic active zone membrane	3/959	0.0106137	0.109905
GO:1902337	BP	regulation of apoptotic process involved in morphogenesis	3/959	0.0106137	0.109905
GO:0090557	BP	establishment of endothelial intestinal barrier	3/959	0.0106137	0.109905
GO:0032353	BP	negative regulation of hormone biosynthetic process	3/959	0.0106137	0.109905
GO:0060389	BP	pathway-restricted SMAD protein phosphorylation	3/959	0.0106137	0.109905
GO:1903980	BP	positive regulation of microglial cell activation	3/959	0.0106137	0.109905
GO:0010528	BP	regulation of transposition	3/959	0.0106137	0.109905
GO:0010529	BP	negative regulation of transposition	3/959	0.0106137	0.109905
GO:0097202	BP	activation of cysteine-type endopeptidase activity	3/959	0.0106137	0.109905
GO:0032736	BP	positive regulation of interleukin-13 production	3/959	0.0106137	0.109905
GO:0071394	BP	cellular response to testosterone stimulus	3/959	0.0106137	0.109905
GO:0043383	BP	negative T cell selection	3/959	0.0106137	0.109905
GO:0032717	BP	negative regulation of interleukin-8 production	3/959	0.0106137	0.109905
GO:0009415	BP	response to water	3/959	0.0106137	0.109905
GO:0045625	BP	regulation of T-helper 1 cell differentiation	3/959	0.0106137	0.109905
GO:0051770	BP	positive regulation of nitric-oxide synthase biosynthetic process	3/959	0.0106137	0.109905
GO:1900016	BP	negative regulation of cytokine production involved in inflammatory response	3/959	0.0106137	0.109905
GO:2001242	BP	regulation of intrinsic apoptotic signaling pathway	13/959	0.0106351	0.110075
GO:0050817	BP	coagulation	8/959	0.0107867	0.111541
GO:0007596	BP	blood coagulation	8/959	0.0107867	0.111541
GO:0045665	BP	negative regulation of neuron differentiation	16/959	0.0107956	0.111582
GO:0001573	BP	ganglioside metabolic process	4/959	0.0108877	0.112221
GO:0035987	BP	endodermal cell differentiation	4/959	0.0108877	0.112221
GO:0033344	BP	cholesterol efflux	4/959	0.0108877	0.112221
GO:0010575	BP	positive regulation of vascular endothelial growth factor production	4/959	0.0108877	0.112221
GO:0010893	BP	positive regulation of steroid biosynthetic process	4/959	0.0108877	0.112221
GO:0050768	BP	negative regulation of neurogenesis	19/959	0.0109875	0.113145
GO:0051259	BP	protein complex oligomerization	32/959	0.0110179	0.113406
GO:0009100	BP	glycoprotein metabolic process	9/959	0.0110522	0.113707
GO:0034109	BP	homotypic cell-cell adhesion	6/959	0.0112377	0.115349
GO:0061448	BP	connective tissue development	6/959	0.0112377	0.115349
GO:0019229	BP	regulation of vasoconstriction	7/959	0.0113402	0.116188
GO:0070301	BP	cellular response to hydrogen peroxide	7/959	0.0113402	0.116188
GO:0048146	BP	positive regulation of fibroblast proliferation	7/959	0.0113402	0.116188
GO:0046889	BP	positive regulation of lipid biosynthetic process	8/959	0.0114423	0.117126
GO:1903829	BP	positive regulation of cellular protein localization	23/959	0.0115113	0.117778
GO:0031345	BP	negative regulation of cell projection organization	13/959	0.0115646	0.118269
GO:0046165	BP	alcohol biosynthetic process	9/959	0.01165	0.118979
GO:1902749	BP	regulation of cell cycle G2/M phase transition	9/959	0.01165	0.118979
GO:0031294	BP	lymphocyte costimulation	5/959	0.0119588	0.121687
GO:0080171	BP	lytic vacuole organization	5/959	0.0119588	0.121687
GO:0048791	BP	calcium ion-regulated exocytosis of neurotransmitter	5/959	0.0119588	0.121687
GO:1902653	BP	secondary alcohol biosynthetic process	5/959	0.0119588	0.121687
GO:0007040	BP	lysosome organization	5/959	0.0119588	0.121687
GO:0090022	BP	regulation of neutrophil chemotaxis	5/959	0.0119588	0.121687
GO:0021782	BP	glial cell development	7/959	0.0121151	0.123207
GO:0007599	BP	hemostasis	8/959	0.0121268	0.123207
GO:0018107	BP	peptidyl-threonine phosphorylation	6/959	0.0121413	0.123207
GO:0010656	BP	negative regulation of muscle cell apoptotic process	6/959	0.0121413	0.123207
GO:0048260	BP	positive regulation of receptor-mediated endocytosis	6/959	0.0121413	0.123207
GO:0046622	BP	positive regulation of organ growth	6/959	0.0121413	0.123207
GO:0010447	BP	response to acidic pH	4/959	0.0123219	0.124756
GO:0086002	BP	cardiac muscle cell action potential involved in contraction	4/959	0.0123219	0.124756
GO:1902932	BP	positive regulation of alcohol biosynthetic process	4/959	0.0123219	0.124756
GO:2000781	BP	positive regulation of double-strand break repair	4/959	0.0123219	0.124756
GO:0006355	BP	regulation of transcription, DNA-templated	156/959	0.012375	0.125237
GO:1903522	BP	regulation of blood circulation	16/959	0.0126673	0.128137
GO:0008610	BP	lipid biosynthetic process	28/959	0.0126974	0.128224
GO:0001771	BP	immunological synapse formation	3/959	0.0127621	0.128224
GO:0150078	BP	positive regulation of neuroinflammatory response	3/959	0.0127621	0.128224
GO:0007250	BP	activation of NF-kappaB-inducing kinase activity	3/959	0.0127621	0.128224
GO:0099500	BP	vesicle fusion to plasma membrane	3/959	0.0127621	0.128224
GO:0032351	BP	negative regulation of hormone metabolic process	3/959	0.0127621	0.128224
GO:0044068	BP	modulation by symbiont of host cellular process	3/959	0.0127621	0.128224
GO:0061158	BP	3'-UTR-mediated mRNA destabilization	3/959	0.0127621	0.128224
GO:0048266	BP	behavioral response to pain	3/959	0.0127621	0.128224
GO:0014061	BP	regulation of norepinephrine secretion	3/959	0.0127621	0.128224
GO:2000341	BP	regulation of chemokine (C-X-C motif) ligand 2 production	3/959	0.0127621	0.128224
GO:0097194	BP	execution phase of apoptosis	3/959	0.0127621	0.128224
GO:0007610	BP	behavior	33/959	0.012833	0.128726
GO:0072091	BP	regulation of stem cell proliferation	8/959	0.0128409	0.128726
GO:0043506	BP	regulation of JUN kinase activity	8/959	0.0128409	0.128726
GO:0015914	BP	phospholipid transport	8/959	0.0128409	0.128726
GO:1901989	BP	positive regulation of cell cycle phase transition	9/959	0.0129175	0.129378
GO:2001056	BP	positive regulation of cysteine-type endopeptidase activity	15/959	0.0129274	0.129419
GO:1901222	BP	regulation of NIK/NF-kappaB signaling	12/959	0.0129687	0.129774
GO:0098660	BP	inorganic ion transmembrane transport	38/959	0.0129991	0.13002
GO:0051057	BP	positive regulation of small GTPase mediated signal transduction	6/959	0.0130947	0.130684
GO:0070613	BP	regulation of protein processing	6/959	0.0130947	0.130684
GO:0071560	BP	cellular response to transforming growth factor beta stimulus	6/959	0.0130947	0.130684
GO:0010524	BP	positive regulation of calcium ion transport into cytosol	6/959	0.0130947	0.130684
GO:0098900	BP	regulation of action potential	6/959	0.0130947	0.130684
GO:0045124	BP	regulation of bone resorption	5/959	0.0131142	0.130762
GO:0007566	BP	embryo implantation	5/959	0.0131142	0.130762
GO:0051961	BP	negative regulation of nervous system development	20/959	0.0135208	0.132361
GO:1901991	BP	negative regulation of mitotic cell cycle phase transition	12/959	0.013551	0.132361
GO:0007187	BP	G protein-coupled receptor signaling pathway, coupled to cyclic nucleotide second messenger	15/959	0.0135683	0.132361
GO:0007052	BP	mitotic spindle organization	8/959	0.0135853	0.132361
GO:0006694	BP	steroid biosynthetic process	9/959	0.0135883	0.132361
GO:0072656	BP	maintenance of protein location in mitochondrion	2/959	0.0136068	0.132361
GO:0002925	BP	positive regulation of humoral immune response mediated by circulating immunoglobulin	2/959	0.0136068	0.132361
GO:0019262	BP	N-acetylneuraminate catabolic process	2/959	0.0136068	0.132361
GO:0071224	BP	cellular response to peptidoglycan	2/959	0.0136068	0.132361
GO:0061890	BP	positive regulation of astrocyte activation	2/959	0.0136068	0.132361
GO:0060856	BP	establishment of blood-brain barrier	2/959	0.0136068	0.132361
GO:0016554	BP	cytidine to uridine editing	2/959	0.0136068	0.132361
GO:0033028	BP	myeloid cell apoptotic process	2/959	0.0136068	0.132361
GO:0046643	BP	regulation of gamma-delta T cell activation	2/959	0.0136068	0.132361
GO:2000321	BP	positive regulation of T-helper 17 cell differentiation	2/959	0.0136068	0.132361
GO:0032661	BP	regulation of interleukin-18 production	2/959	0.0136068	0.132361
GO:0036006	BP	cellular response to macrophage colony-stimulating factor stimulus	2/959	0.0136068	0.132361
GO:0036005	BP	response to macrophage colony-stimulating factor	2/959	0.0136068	0.132361
GO:1903238	BP	positive regulation of leukocyte tethering or rolling	2/959	0.0136068	0.132361
GO:0032811	BP	negative regulation of epinephrine secretion	2/959	0.0136068	0.132361
GO:0009698	BP	phenylpropanoid metabolic process	2/959	0.0136068	0.132361
GO:0072675	BP	osteoclast fusion	2/959	0.0136068	0.132361
GO:2000110	BP	negative regulation of macrophage apoptotic process	2/959	0.0136068	0.132361
GO:0007182	BP	common-partner SMAD protein phosphorylation	2/959	0.0136068	0.132361
GO:0009804	BP	coumarin metabolic process	2/959	0.0136068	0.132361
GO:0050904	BP	diapedesis	2/959	0.0136068	0.132361
GO:0033034	BP	positive regulation of myeloid cell apoptotic process	2/959	0.0136068	0.132361
GO:1901164	BP	negative regulation of trophoblast cell migration	2/959	0.0136068	0.132361
GO:0046668	BP	regulation of retinal cell programmed cell death	2/959	0.0136068	0.132361
GO:0051599	BP	response to hydrostatic pressure	2/959	0.0136068	0.132361
GO:0014054	BP	positive regulation of gamma-aminobutyric acid secretion	2/959	0.0136068	0.132361
GO:0075071	BP	modulation by symbiont of host autophagy	2/959	0.0136068	0.132361
GO:0010624	BP	regulation of Schwann cell proliferation	2/959	0.0136068	0.132361
GO:0045586	BP	regulation of gamma-delta T cell differentiation	2/959	0.0136068	0.132361
GO:0090306	BP	spindle assembly involved in meiosis	2/959	0.0136068	0.132361
GO:0034382	BP	chylomicron remnant clearance	2/959	0.0136068	0.132361
GO:1903243	BP	negative regulation of cardiac muscle hypertrophy in response to stress	2/959	0.0136068	0.132361
GO:0075044	BP	positive regulation by symbiont of host autophagy	2/959	0.0136068	0.132361
GO:0001820	BP	serotonin secretion	2/959	0.0136068	0.132361
GO:0060137	BP	maternal process involved in parturition	2/959	0.0136068	0.132361
GO:0060369	BP	positive regulation of Fc receptor mediated stimulatory signaling pathway	2/959	0.0136068	0.132361
GO:0051665	BP	membrane raft localization	2/959	0.0136068	0.132361
GO:0034112	BP	positive regulation of homotypic cell-cell adhesion	2/959	0.0136068	0.132361
GO:1905446	BP	regulation of mitochondrial ATP synthesis coupled electron transport	2/959	0.0136068	0.132361
GO:0021559	BP	trigeminal nerve development	2/959	0.0136068	0.132361
GO:0042088	BP	T-helper 1 type immune response	2/959	0.0136068	0.132361
GO:2001187	BP	positive regulation of CD8-positive, alpha-beta T cell activation	2/959	0.0136068	0.132361
GO:0070120	BP	ciliary neurotrophic factor-mediated signaling pathway	2/959	0.0136068	0.132361
GO:0071830	BP	triglyceride-rich lipoprotein particle clearance	2/959	0.0136068	0.132361
GO:0060054	BP	positive regulation of epithelial cell proliferation involved in wound healing	2/959	0.0136068	0.132361
GO:0000160	BP	phosphorelay signal transduction system	2/959	0.0136068	0.132361
GO:1900147	BP	regulation of Schwann cell migration	2/959	0.0136068	0.132361
GO:0034698	BP	response to gonadotropin	4/959	0.0138715	0.134525
GO:0060143	BP	positive regulation of syncytium formation by plasma membrane fusion	4/959	0.0138715	0.134525
GO:0010800	BP	positive regulation of peptidyl-threonine phosphorylation	4/959	0.0138715	0.134525
GO:0045672	BP	positive regulation of osteoclast differentiation	4/959	0.0138715	0.134525
GO:1902991	BP	regulation of amyloid precursor protein catabolic process	4/959	0.0138715	0.134525
GO:0090068	BP	positive regulation of cell cycle process	18/959	0.0139535	0.135261
GO:0051445	BP	regulation of meiotic cell cycle	6/959	0.0140993	0.136497
GO:0051784	BP	negative regulation of nuclear division	6/959	0.0140993	0.136497
GO:0035306	BP	positive regulation of dephosphorylation	6/959	0.0140993	0.136497
GO:0010212	BP	response to ionizing radiation	12/959	0.0142037	0.137448
GO:0072511	BP	divalent inorganic cation transport	18/959	0.0142296	0.137602
GO:0050871	BP	positive regulation of B cell activation	13/959	0.0142319	0.137602
GO:0090502	BP	RNA phosphodiester bond hydrolysis, endonucleolytic	9/959	0.0142846	0.138052
GO:0051281	BP	positive regulation of release of sequestered calcium ion into cytosol	5/959	0.0143427	0.138374
GO:0050850	BP	positive regulation of calcium-mediated signaling	5/959	0.0143427	0.138374
GO:0051590	BP	positive regulation of neurotransmitter transport	5/959	0.0143427	0.138374
GO:0033574	BP	response to testosterone	5/959	0.0143427	0.138374
GO:0071453	BP	cellular response to oxygen levels	10/959	0.0144531	0.139258
GO:0045667	BP	regulation of osteoblast differentiation	10/959	0.0144531	0.139258
GO:0044706	BP	multi-multicellular organism process	9/959	0.0150069	0.144282
GO:0032368	BP	regulation of lipid transport	10/959	0.0151174	0.144321
GO:0007189	BP	adenylate cyclase-activating G protein-coupled receptor signaling pathway	10/959	0.0151174	0.144321
GO:0046777	BP	protein autophosphorylation	13/959	0.0151294	0.144321
GO:0050966	BP	detection of mechanical stimulus involved in sensory perception of pain	3/959	0.0151403	0.144321
GO:0033700	BP	phospholipid efflux	3/959	0.0151403	0.144321
GO:0051782	BP	negative regulation of cell division	3/959	0.0151403	0.144321
GO:0010715	BP	regulation of extracellular matrix disassembly	3/959	0.0151403	0.144321
GO:1904406	BP	negative regulation of nitric oxide metabolic process	3/959	0.0151403	0.144321
GO:0042447	BP	hormone catabolic process	3/959	0.0151403	0.144321
GO:0045019	BP	negative regulation of nitric oxide biosynthetic process	3/959	0.0151403	0.144321
GO:2000319	BP	regulation of T-helper 17 cell differentiation	3/959	0.0151403	0.144321
GO:0010544	BP	negative regulation of platelet activation	3/959	0.0151403	0.144321
GO:0033604	BP	negative regulation of catecholamine secretion	3/959	0.0151403	0.144321
GO:0030225	BP	macrophage differentiation	3/959	0.0151403	0.144321
GO:0085029	BP	extracellular matrix assembly	3/959	0.0151403	0.144321
GO:1901722	BP	regulation of cell proliferation involved in kidney development	3/959	0.0151403	0.144321
GO:1903019	BP	negative regulation of glycoprotein metabolic process	3/959	0.0151403	0.144321
GO:0002710	BP	negative regulation of T cell mediated immunity	3/959	0.0151403	0.144321
GO:0045740	BP	positive regulation of DNA replication	6/959	0.0151564	0.144351
GO:1903317	BP	regulation of protein maturation	6/959	0.0151564	0.144351
GO:0055085	BP	transmembrane transport	64/959	0.0153089	0.14568
GO:0019915	BP	lipid storage	4/959	0.0155393	0.147557
GO:0045841	BP	negative regulation of mitotic metaphase/anaphase transition	4/959	0.0155393	0.147557
GO:0021675	BP	nerve development	4/959	0.0155393	0.147557
GO:0002360	BP	T cell lineage commitment	4/959	0.0155393	0.147557
GO:0071887	BP	leukocyte apoptotic process	4/959	0.0155393	0.147557
GO:0070588	BP	calcium ion transmembrane transport	13/959	0.0156016	0.148086
GO:0000281	BP	mitotic cytokinesis	5/959	0.0156461	0.14813
GO:0042307	BP	positive regulation of protein import into nucleus	5/959	0.0156461	0.14813
GO:0031111	BP	negative regulation of microtubule polymerization or depolymerization	5/959	0.0156461	0.14813
GO:0002262	BP	myeloid cell homeostasis	5/959	0.0156461	0.14813
GO:0051602	BP	response to electrical stimulus	5/959	0.0156461	0.14813
GO:0018105	BP	peptidyl-serine phosphorylation	12/959	0.0157256	0.148819
GO:0090278	BP	negative regulation of peptide hormone secretion	6/959	0.0162672	0.153489
GO:0090199	BP	regulation of release of cytochrome c from mitochondria	6/959	0.0162672	0.153489
GO:0140056	BP	organelle localization by membrane tethering	6/959	0.0162672	0.153489
GO:0072332	BP	intrinsic apoptotic signaling pathway by p53 class mediator	7/959	0.01657	0.156082
GO:0040013	BP	negative regulation of locomotion	23/959	0.016608	0.156375
GO:0009887	BP	animal organ morphogenesis	27/959	0.0166523	0.156725
GO:2000146	BP	negative regulation of cell motility	21/959	0.0166779	0.1569
GO:0051604	BP	protein maturation	17/959	0.0167603	0.157609
GO:0062012	BP	regulation of small molecule metabolic process	23/959	0.0169791	0.159398
GO:0006110	BP	regulation of glycolytic process	5/959	0.0170261	0.159571
GO:0050982	BP	detection of mechanical stimulus	5/959	0.0170261	0.159571
GO:0048255	BP	mRNA stabilization	5/959	0.0170261	0.159571
GO:0046686	BP	response to cadmium ion	5/959	0.0170261	0.159571
GO:0045931	BP	positive regulation of mitotic cell cycle	12/959	0.0170627	0.15978
GO:0035239	BP	tube morphogenesis	17/959	0.0173013	0.161786
GO:2000816	BP	negative regulation of mitotic sister chromatid separation	4/959	0.017328	0.161786
GO:0010226	BP	response to lithium ion	4/959	0.017328	0.161786
GO:0070050	BP	neuron cellular homeostasis	4/959	0.017328	0.161786
GO:0044788	BP	modulation by host of viral process	4/959	0.017328	0.161786
GO:0051897	BP	positive regulation of protein kinase B signaling	9/959	0.017335	0.161786
GO:0045598	BP	regulation of fat cell differentiation	9/959	0.017335	0.161786
GO:0031589	BP	cell-substrate adhesion	11/959	0.0175684	0.163896
GO:0015711	BP	organic anion transport	23/959	0.0175914	0.164042
GO:2000810	BP	regulation of bicellular tight junction assembly	3/959	0.0177512	0.16416
GO:0071498	BP	cellular response to fluid shear stress	3/959	0.0177512	0.16416
GO:1902074	BP	response to salt	3/959	0.0177512	0.16416
GO:0032012	BP	regulation of ARF protein signal transduction	3/959	0.0177512	0.16416
GO:0045132	BP	meiotic chromosome segregation	3/959	0.0177512	0.16416
GO:0060351	BP	cartilage development involved in endochondral bone morphogenesis	3/959	0.0177512	0.16416
GO:0019953	BP	sexual reproduction	3/959	0.0177512	0.16416
GO:0001913	BP	T cell mediated cytotoxicity	3/959	0.0177512	0.16416
GO:0032693	BP	negative regulation of interleukin-10 production	3/959	0.0177512	0.16416
GO:1905562	BP	regulation of vascular endothelial cell proliferation	3/959	0.0177512	0.16416
GO:1904748	BP	regulation of apoptotic process involved in development	3/959	0.0177512	0.16416
GO:0071243	BP	cellular response to arsenic-containing substance	3/959	0.0177512	0.16416
GO:0033194	BP	response to hydroperoxide	3/959	0.0177512	0.16416
GO:1990869	BP	cellular response to chemokine	3/959	0.0177512	0.16416
GO:1990868	BP	response to chemokine	3/959	0.0177512	0.16416
GO:0071695	BP	anatomical structure maturation	8/959	0.0177859	0.164345
GO:0032689	BP	negative regulation of interferon-gamma production	8/959	0.0177859	0.164345
GO:0048284	BP	organelle fusion	9/959	0.0181665	0.167723
GO:0007051	BP	spindle organization	11/959	0.0181753	0.167735
GO:0034198	BP	cellular response to amino acid starvation	5/959	0.0184844	0.168133
GO:0090207	BP	regulation of triglyceride metabolic process	5/959	0.0184844	0.168133
GO:0090184	BP	positive regulation of kidney development	5/959	0.0184844	0.168133
GO:0043415	BP	positive regulation of skeletal muscle tissue regeneration	2/959	0.0186555	0.168133
GO:0071455	BP	cellular response to hyperoxia	2/959	0.0186555	0.168133
GO:0002666	BP	positive regulation of T cell tolerance induction	2/959	0.0186555	0.168133
GO:0035507	BP	regulation of myosin-light-chain-phosphatase activity	2/959	0.0186555	0.168133
GO:1905005	BP	regulation of epithelial to mesenchymal transition involved in endocardial cushion formation	2/959	0.0186555	0.168133
GO:0046087	BP	cytidine metabolic process	2/959	0.0186555	0.168133
GO:1905906	BP	regulation of amyloid fibril formation	2/959	0.0186555	0.168133
GO:0039533	BP	regulation of MDA-5 signaling pathway	2/959	0.0186555	0.168133
GO:0014808	BP	release of sequestered calcium ion into cytosol by sarcoplasmic reticulum	2/959	0.0186555	0.168133
GO:0032962	BP	positive regulation of inositol trisphosphate biosynthetic process	2/959	0.0186555	0.168133
GO:1905247	BP	positive regulation of aspartic-type peptidase activity	2/959	0.0186555	0.168133
GO:0007567	BP	parturition	2/959	0.0186555	0.168133
GO:1901098	BP	positive regulation of autophagosome maturation	2/959	0.0186555	0.168133
GO:0044351	BP	macropinocytosis	2/959	0.0186555	0.168133
GO:0014050	BP	negative regulation of glutamate secretion	2/959	0.0186555	0.168133
GO:0097527	BP	necroptotic signaling pathway	2/959	0.0186555	0.168133
GO:0045136	BP	development of secondary sexual characteristics	2/959	0.0186555	0.168133
GO:0009972	BP	cytidine deamination	2/959	0.0186555	0.168133
GO:0003330	BP	regulation of extracellular matrix constituent secretion	2/959	0.0186555	0.168133
GO:0002455	BP	humoral immune response mediated by circulating immunoglobulin	2/959	0.0186555	0.168133
GO:2000646	BP	positive regulation of receptor catabolic process	2/959	0.0186555	0.168133
GO:0008354	BP	germ cell migration	2/959	0.0186555	0.168133
GO:0010616	BP	negative regulation of cardiac muscle adaptation	2/959	0.0186555	0.168133
GO:0061034	BP	olfactory bulb mitral cell layer development	2/959	0.0186555	0.168133
GO:0048251	BP	elastic fiber assembly	2/959	0.0186555	0.168133
GO:0006216	BP	cytidine catabolic process	2/959	0.0186555	0.168133
GO:1902965	BP	regulation of protein localization to early endosome	2/959	0.0186555	0.168133
GO:1902966	BP	positive regulation of protein localization to early endosome	2/959	0.0186555	0.168133
GO:0032612	BP	interleukin-1 production	2/959	0.0186555	0.168133
GO:0032611	BP	interleukin-1 beta production	2/959	0.0186555	0.168133
GO:0051045	BP	negative regulation of membrane protein ectodomain proteolysis	2/959	0.0186555	0.168133
GO:0006689	BP	ganglioside catabolic process	2/959	0.0186555	0.168133
GO:0071864	BP	positive regulation of cell proliferation in bone marrow	2/959	0.0186555	0.168133
GO:0070099	BP	regulation of chemokine-mediated signaling pathway	2/959	0.0186555	0.168133
GO:0014060	BP	regulation of epinephrine secretion	2/959	0.0186555	0.168133
GO:0072126	BP	positive regulation of glomerular mesangial cell proliferation	2/959	0.0186555	0.168133
GO:0032489	BP	regulation of Cdc42 protein signal transduction	2/959	0.0186555	0.168133
GO:0010700	BP	negative regulation of norepinephrine secretion	2/959	0.0186555	0.168133
GO:0097264	BP	self proteolysis	2/959	0.0186555	0.168133
GO:0014012	BP	peripheral nervous system axon regeneration	2/959	0.0186555	0.168133
GO:0000820	BP	regulation of glutamine family amino acid metabolic process	2/959	0.0186555	0.168133
GO:1900227	BP	positive regulation of NLRP3 inflammasome complex assembly	2/959	0.0186555	0.168133
GO:0060718	BP	chorionic trophoblast cell differentiation	2/959	0.0186555	0.168133
GO:0060696	BP	regulation of phospholipid catabolic process	2/959	0.0186555	0.168133
GO:0022414	BP	reproductive process	71/959	0.0187736	0.169061
GO:1904037	BP	positive regulation of epithelial cell apoptotic process	4/959	0.0192398	0.172771
GO:2000191	BP	regulation of fatty acid transport	4/959	0.0192398	0.172771
GO:0086001	BP	cardiac muscle cell action potential	4/959	0.0192398	0.172771
GO:0014074	BP	response to purine-containing compound	11/959	0.0192644	0.172853
GO:0016202	BP	regulation of striated muscle tissue development	11/959	0.0192644	0.172853
GO:0010556	BP	regulation of macromolecule biosynthetic process	186/959	0.0193468	0.173522
GO:0009988	BP	cell-cell recognition	6/959	0.0199335	0.178641
GO:0022602	BP	ovulation cycle process	5/959	0.0200226	0.179296
GO:2000648	BP	positive regulation of stem cell proliferation	5/959	0.0200226	0.179296
GO:0090316	BP	positive regulation of intracellular protein transport	14/959	0.0202081	0.180812
GO:0090276	BP	regulation of peptide hormone secretion	14/959	0.0202081	0.180812
GO:0050796	BP	regulation of insulin secretion	12/959	0.0202645	0.181244
GO:0008283	BP	cell population proliferation	33/959	0.0205606	0.183549
GO:1901861	BP	regulation of muscle tissue development	11/959	0.0205719	0.183549
GO:1904994	BP	regulation of leukocyte adhesion to vascular endothelial cell	3/959	0.0205964	0.183549
GO:1903798	BP	regulation of production of miRNAs involved in gene silencing by miRNA	3/959	0.0205964	0.183549
GO:0017121	BP	plasma membrane phospholipid scrambling	3/959	0.0205964	0.183549
GO:0034381	BP	plasma lipoprotein particle clearance	3/959	0.0205964	0.183549
GO:0014002	BP	astrocyte development	3/959	0.0205964	0.183549
GO:0090136	BP	epithelial cell-cell adhesion	3/959	0.0205964	0.183549
GO:0030641	BP	regulation of cellular pH	7/959	0.020884	0.18589
GO:0002090	BP	regulation of receptor internalization	6/959	0.0212708	0.188411
GO:1901880	BP	negative regulation of protein depolymerization	6/959	0.0212708	0.188411
GO:1901385	BP	regulation of voltage-gated calcium channel activity	4/959	0.021277	0.188411
GO:0031109	BP	microtubule polymerization or depolymerization	4/959	0.021277	0.188411
GO:0010922	BP	positive regulation of phosphatase activity	4/959	0.021277	0.188411
GO:0060706	BP	cell differentiation involved in embryonic placenta development	4/959	0.021277	0.188411
GO:0046685	BP	response to arsenic-containing substance	4/959	0.021277	0.188411
GO:0010837	BP	regulation of keratinocyte proliferation	4/959	0.021277	0.188411
GO:0050974	BP	detection of mechanical stimulus involved in sensory perception	4/959	0.021277	0.188411
GO:0086091	BP	regulation of heart rate by cardiac conduction	4/959	0.021277	0.188411
GO:1901615	BP	organic hydroxy compound metabolic process	24/959	0.0215005	0.190239
GO:0043271	BP	negative regulation of ion transport	11/959	0.0215672	0.190754
GO:0070169	BP	positive regulation of biomineral tissue development	5/959	0.0216422	0.19119
GO:0048678	BP	response to axon injury	5/959	0.0216422	0.19119
GO:1903018	BP	regulation of glycoprotein metabolic process	5/959	0.0216422	0.19119
GO:0032091	BP	negative regulation of protein binding	8/959	0.0217608	0.192161
GO:0015748	BP	organophosphate ester transport	9/959	0.0217839	0.192289
GO:0042593	BP	glucose homeostasis	14/959	0.0218088	0.192357
GO:0033500	BP	carbohydrate homeostasis	14/959	0.0218088	0.192357
GO:0006959	BP	humoral immune response	18/959	0.0220091	0.193893
GO:0051271	BP	negative regulation of cellular component movement	22/959	0.0222725	0.196059
GO:0048729	BP	tissue morphogenesis	22/959	0.0224337	0.1974
GO:0030336	BP	negative regulation of cell migration	20/959	0.0224716	0.197656
GO:0002009	BP	morphogenesis of an epithelium	18/959	0.0225863	0.198587
GO:0006066	BP	alcohol metabolic process	18/959	0.022806	0.200439
GO:0030004	BP	cellular monovalent inorganic cation homeostasis	8/959	0.0228451	0.200625
GO:0090025	BP	regulation of monocyte chemotaxis	8/959	0.0228451	0.200625
GO:0043407	BP	negative regulation of MAP kinase activity	7/959	0.0233097	0.204624
GO:1990928	BP	response to amino acid starvation	5/959	0.0233446	0.20477
GO:0061014	BP	positive regulation of mRNA catabolic process	5/959	0.0233446	0.20477
GO:1903792	BP	negative regulation of anion transport	4/959	0.0234412	0.205214
GO:0035066	BP	positive regulation of histone acetylation	4/959	0.0234412	0.205214
GO:0045939	BP	negative regulation of steroid metabolic process	4/959	0.0234412	0.205214
GO:0033048	BP	negative regulation of mitotic sister chromatid segregation	4/959	0.0234412	0.205214
GO:0010894	BP	negative regulation of steroid biosynthetic process	4/959	0.0234412	0.205214
GO:0030449	BP	regulation of complement activation	3/959	0.0236765	0.205341
GO:0002922	BP	positive regulation of humoral immune response	3/959	0.0236765	0.205341
GO:0001556	BP	oocyte maturation	3/959	0.0236765	0.205341
GO:0006833	BP	water transport	3/959	0.0236765	0.205341
GO:0070920	BP	regulation of production of small RNA involved in gene silencing by RNA	3/959	0.0236765	0.205341
GO:0032495	BP	response to muramyl dipeptide	3/959	0.0236765	0.205341
GO:2001032	BP	regulation of double-strand break repair via nonhomologous end joining	3/959	0.0236765	0.205341
GO:0032305	BP	positive regulation of icosanoid secretion	3/959	0.0236765	0.205341
GO:0060044	BP	negative regulation of cardiac muscle cell proliferation	3/959	0.0236765	0.205341
GO:0045835	BP	negative regulation of meiotic nuclear division	3/959	0.0236765	0.205341
GO:0046348	BP	amino sugar catabolic process	3/959	0.0236765	0.205341
GO:0010713	BP	negative regulation of collagen metabolic process	3/959	0.0236765	0.205341
GO:0003170	BP	heart valve development	3/959	0.0236765	0.205341
GO:0007096	BP	regulation of exit from mitosis	3/959	0.0236765	0.205341
GO:0014009	BP	glial cell proliferation	3/959	0.0236765	0.205341
GO:0060707	BP	trophoblast giant cell differentiation	3/959	0.0236765	0.205341
GO:1901741	BP	positive regulation of myoblast fusion	3/959	0.0236765	0.205341
GO:0032026	BP	response to magnesium ion	3/959	0.0236765	0.205341
GO:0032691	BP	negative regulation of interleukin-1 beta production	3/959	0.0236765	0.205341
GO:0140131	BP	positive regulation of lymphocyte chemotaxis	3/959	0.0236765	0.205341
GO:1900017	BP	positive regulation of cytokine production involved in inflammatory response	3/959	0.0236765	0.205341
GO:0071295	BP	cellular response to vitamin	3/959	0.0236765	0.205341
GO:0002429	BP	immune response-activating cell surface receptor signaling pathway	20/959	0.0239059	0.207169
GO:0006641	BP	triglyceride metabolic process	6/959	0.0241243	0.207802
GO:0031584	BP	activation of phospholipase D activity	2/959	0.0243608	0.207802
GO:0031622	BP	positive regulation of fever generation	2/959	0.0243608	0.207802
GO:0010533	BP	regulation of activation of Janus kinase activity	2/959	0.0243608	0.207802
GO:1903795	BP	regulation of inorganic anion transmembrane transport	2/959	0.0243608	0.207802
GO:0051135	BP	positive regulation of NK T cell activation	2/959	0.0243608	0.207802
GO:0060463	BP	lung lobe morphogenesis	2/959	0.0243608	0.207802
GO:0032960	BP	regulation of inositol trisphosphate biosynthetic process	2/959	0.0243608	0.207802
GO:1903551	BP	regulation of extracellular exosome assembly	2/959	0.0243608	0.207802
GO:0032650	BP	regulation of interleukin-1 alpha production	2/959	0.0243608	0.207802
GO:1900246	BP	positive regulation of RIG-I signaling pathway	2/959	0.0243608	0.207802
GO:0060907	BP	positive regulation of macrophage cytokine production	2/959	0.0243608	0.207802
GO:1903265	BP	positive regulation of tumor necrosis factor-mediated signaling pathway	2/959	0.0243608	0.207802
GO:0060346	BP	bone trabecula formation	2/959	0.0243608	0.207802
GO:0050713	BP	negative regulation of interleukin-1 beta secretion	2/959	0.0243608	0.207802
GO:0062043	BP	positive regulation of cardiac epithelial to mesenchymal transition	2/959	0.0243608	0.207802
GO:1900125	BP	regulation of hyaluronan biosynthetic process	2/959	0.0243608	0.207802
GO:0048644	BP	muscle organ morphogenesis	2/959	0.0243608	0.207802
GO:0071499	BP	cellular response to laminar fluid shear stress	2/959	0.0243608	0.207802
GO:0031666	BP	positive regulation of lipopolysaccharide-mediated signaling pathway	2/959	0.0243608	0.207802
GO:2000564	BP	regulation of CD8-positive, alpha-beta T cell proliferation	2/959	0.0243608	0.207802
GO:0009629	BP	response to gravity	2/959	0.0243608	0.207802
GO:0034144	BP	negative regulation of toll-like receptor 4 signaling pathway	2/959	0.0243608	0.207802
GO:0035234	BP	ectopic germ cell programmed cell death	2/959	0.0243608	0.207802
GO:0070782	BP	phosphatidylserine exposure on apoptotic cell surface	2/959	0.0243608	0.207802
GO:0030853	BP	negative regulation of granulocyte differentiation	2/959	0.0243608	0.207802
GO:1903514	BP	release of sequestered calcium ion into cytosol by endoplasmic reticulum	2/959	0.0243608	0.207802
GO:2001181	BP	positive regulation of interleukin-10 secretion	2/959	0.0243608	0.207802
GO:0016321	BP	female meiosis chromosome segregation	2/959	0.0243608	0.207802
GO:0046133	BP	pyrimidine ribonucleoside catabolic process	2/959	0.0243608	0.207802
GO:0051024	BP	positive regulation of immunoglobulin secretion	2/959	0.0243608	0.207802
GO:0048731	BP	system development	37/959	0.0245604	0.209425
GO:1901879	BP	regulation of protein depolymerization	7/959	0.0245924	0.209618
GO:0045930	BP	negative regulation of mitotic cell cycle	16/959	0.0246726	0.210221
GO:0007167	BP	enzyme linked receptor protein signaling pathway	32/959	0.0248863	0.211961
GO:1904591	BP	positive regulation of protein import	5/959	0.0251311	0.213965
[truncated: 1,138 more rows]

## Sheet: Table 3
List of KEGG signing pathway from RNA-Seq analysis results
Pathway id	Description	Database	Ratio_in_study	p-value	Adjusted p-value	First Category	Second Category
map04060	Cytokine-cytokine receptor interaction	KEGG PATHWAY	44/756	0	0	Environmental Information Processing	Signaling molecules and interaction
map04610	Complement and coagulation cascades	KEGG PATHWAY	23/756	0	0	Organismal Systems	Immune system
map05168	Herpes simplex infection	KEGG PATHWAY	48/756	0	0	Human Diseases	Infectious diseases: Viral
map04380	Osteoclast differentiation	KEGG PATHWAY	34/756	1.43687e-11	8.01775e-10	Organismal Systems	Development
map04514	Cell adhesion molecules (CAMs)	KEGG PATHWAY	34/756	1.43536e-11	1.00117e-09	Environmental Information Processing	Signaling molecules and interaction
map04621	NOD-like receptor signaling pathway	KEGG PATHWAY	42/756	2.21856e-11	1.03163e-09	Organismal Systems	Immune system
map05163	Human cytomegalovirus infection	KEGG PATHWAY	40/756	3.31654e-11	1.32188e-09	Human Diseases	Infectious diseases: Viral
map04620	Toll-like receptor signaling pathway	KEGG PATHWAY	26/756	4.53745e-11	1.58244e-09	Organismal Systems	Immune system
map04062	Chemokine signaling pathway	KEGG PATHWAY	30/756	1.88541e-10	5.84478e-09	Organismal Systems	Immune system
map05133	Pertussis	KEGG PATHWAY	20/756	5.65616e-10	1.57807e-08	Human Diseases	Infectious diseases: Bacterial
map04142	Lysosome	KEGG PATHWAY	24/756	1.31325e-09	3.33087e-08	Cellular Processes	Transport and catabolism
map05142	Chagas disease (American trypanosomiasis)	KEGG PATHWAY	26/756	1.55899e-09	3.62466e-08	Human Diseases	Infectious diseases: Parasitic
map05152	Tuberculosis	KEGG PATHWAY	41/756	1.70833e-09	3.66633e-08	Human Diseases	Infectious diseases: Bacterial
map05167	Kaposi sarcoma-associated herpesvirus infection	KEGG PATHWAY	34/756	4.72567e-09	9.41758e-08	Human Diseases	Infectious diseases: Viral
map04668	TNF signaling pathway	KEGG PATHWAY	20/756	6.02961e-09	1.12151e-07	Environmental Information Processing	Signal transduction
map05169	Epstein-Barr virus infection	KEGG PATHWAY	51/756	7.524e-09	1.312e-07	Human Diseases	Infectious diseases: Viral
map05145	Toxoplasmosis	KEGG PATHWAY	23/756	9.94195e-09	1.63165e-07	Human Diseases	Infectious diseases: Parasitic
map05140	Leishmaniasis	KEGG PATHWAY	28/756	3.40262e-08	5.27406e-07	Human Diseases	Infectious diseases: Parasitic
map04933	AGE-RAGE signaling pathway in diabetic complications	KEGG PATHWAY	19/756	4.22296e-08	6.20109e-07	Human Diseases	Endocrine and metabolic diseases
map05166	Human T-cell leukemia virus 1 infection	KEGG PATHWAY	38/756	8.79471e-08	1.22686e-06	Human Diseases	Infectious diseases: Viral
map05332	Graft-versus-host disease	KEGG PATHWAY	21/756	1.33735e-07	1.77677e-06	Human Diseases	Immune diseases
map04630	Jak-STAT signaling pathway	KEGG PATHWAY	23/756	1.8656e-07	2.36592e-06	Environmental Information Processing	Signal transduction
map04612	Antigen processing and presentation	KEGG PATHWAY	27/756	5.00144e-07	6.06697e-06	Organismal Systems	Immune system
map05321	Inflammatory bowel disease (IBD)	KEGG PATHWAY	18/756	1.03945e-06	1.20836e-05	Human Diseases	Immune diseases
map05165	Human papillomavirus infection	KEGG PATHWAY	39/756	1.32899e-06	1.48315e-05	Human Diseases	Infectious diseases: Viral
map04010	MAPK signaling pathway	KEGG PATHWAY	30/756	3.56809e-06	3.82883e-05	Environmental Information Processing	Signal transduction
map04659	Th17 cell differentiation	KEGG PATHWAY	22/756	5.37493e-06	5.55409e-05	Organismal Systems	Immune system
map04640	Hematopoietic cell lineage	KEGG PATHWAY	25/756	5.81546e-06	5.79469e-05	Organismal Systems	Immune system
map04218	Cellular senescence	KEGG PATHWAY	27/756	7.00984e-06	6.74395e-05	Cellular Processes	Cell growth and death
map04623	Cytosolic DNA-sensing pathway	KEGG PATHWAY	12/756	8.981e-06	8.35233e-05	Organismal Systems	Immune system
map05144	Malaria	KEGG PATHWAY	16/756	1.34824e-05	0.000121342	Human Diseases	Infectious diseases: Parasitic
map04940	Type I diabetes mellitus	KEGG PATHWAY	20/756	1.44517e-05	0.000126001	Human Diseases	Endocrine and metabolic diseases
map05221	Acute myeloid leukemia	KEGG PATHWAY	12/756	2.69386e-05	0.000227753	Human Diseases	Cancers: Specific types
map05203	Viral carcinogenesis	KEGG PATHWAY	30/756	3.80071e-05	0.000311882	Human Diseases	Cancers: Overview
map04622	RIG-I-like receptor signaling pathway	KEGG PATHWAY	11/756	4.34045e-05	0.000345996	Organismal Systems	Immune system
map04625	C-type lectin receptor signaling pathway	KEGG PATHWAY	15/756	4.5684e-05	0.000354051	Organismal Systems	Immune system
map05160	Hepatitis C	KEGG PATHWAY	16/756	8.15106e-05	0.000614634	Human Diseases	Infectious diseases: Viral
map05200	Pathways in cancer	KEGG PATHWAY	46/756	0.00013396	0.000983551	Human Diseases	Cancers: Overview
map04512	ECM-receptor interaction	KEGG PATHWAY	11/756	0.000140803	0.00100728	Environmental Information Processing	Signaling molecules and interaction
map05164	Influenza A	KEGG PATHWAY	39/756	0.000147253	0.00102709	Human Diseases	Infectious diseases: Viral
map04145	Phagosome	KEGG PATHWAY	48/756	0.000172478	0.00117369	Cellular Processes	Transport and catabolism
map05150	Staphylococcus aureus infection	KEGG PATHWAY	24/756	0.000230826	0.00153334	Human Diseases	Infectious diseases: Bacterial
map05134	Legionellosis	KEGG PATHWAY	16/756	0.000438929	0.00284794	Human Diseases	Infectious diseases: Bacterial
map05161	Hepatitis B	KEGG PATHWAY	18/756	0.000585858	0.00371487	Human Diseases	Infectious diseases: Viral
map04658	Th1 and Th2 cell differentiation	KEGG PATHWAY	15/756	0.000663227	0.00402261	Organismal Systems	Immune system
map05323	Rheumatoid arthritis	KEGG PATHWAY	25/756	0.000650641	0.00403398	Human Diseases	Immune diseases
map05162	Measles	KEGG PATHWAY	29/756	0.000817036	0.00485006	Human Diseases	Infectious diseases: Viral
map05020	Prion diseases	KEGG PATHWAY	6/756	0.00240781	0.0139954	Human Diseases	Neurodegenerative diseases
map00531	Glycosaminoglycan degradation	KEGG PATHWAY	4/756	0.00385631	0.0219574	Metabolism	Glycan biosynthesis and metabolism
map05120	Epithelial cell signaling in Helicobacter pylori infection	KEGG PATHWAY	8/756	0.00601968	0.0335898	Human Diseases	Infectious diseases: Bacterial
map04064	NF-kappa B signaling pathway	KEGG PATHWAY	22/756	0.00635999	0.0341238	Environmental Information Processing	Signal transduction
map04931	Insulin resistance	KEGG PATHWAY	10/756	0.00625442	0.0342153	Human Diseases	Endocrine and metabolic diseases
map00524	Neomycin, kanamycin and gentamicin biosynthesis	KEGG PATHWAY	2/756	0.00776334	0.0408674	Metabolism	Biosynthesis of other secondary metabolites
map04115	p53 signaling pathway	KEGG PATHWAY	13/756	0.00820622	0.0423988	Cellular Processes	Cell growth and death
map04068	FoxO signaling pathway	KEGG PATHWAY	12/756	0.00974249	0.049421	Environmental Information Processing	Signal transduction
map04926	Relaxin signaling pathway	KEGG PATHWAY	11/756	0.0106442	0.0521003	Organismal Systems	Endocrine system
map04350	TGF-beta signaling pathway	KEGG PATHWAY	9/756	0.0105747	0.0526848	Environmental Information Processing	Signal transduction
map04071	Sphingolipid signaling pathway	KEGG PATHWAY	11/756	0.0115435	0.0555283	Environmental Information Processing	Signal transduction
map04110	Cell cycle	KEGG PATHWAY	15/756	0.0121023	0.0572296	Cellular Processes	Cell growth and death
map00511	Other glycan degradation	KEGG PATHWAY	3/756	0.0186462	0.0867049	Metabolism	Glycan biosynthesis and metabolism
map05330	Allograft rejection	KEGG PATHWAY	19/756	0.0205458	0.0939717	Human Diseases	Immune diseases
map04392	Hippo signaling pathway - multiple species	KEGG PATHWAY	4/756	0.0209892	0.0944515	Environmental Information Processing	Signal transduction
map04973	Carbohydrate digestion and absorption	KEGG PATHWAY	5/756	0.0220138	0.0959665	Organismal Systems	Digestive system
map00520	Amino sugar and nucleotide sugar metabolism	KEGG PATHWAY	6/756	0.0219506	0.0972096	Metabolism	Carbohydrate metabolism
map00512	Mucin type O-glycan biosynthesis	KEGG PATHWAY	4/756	0.0249993	0.105679	Metabolism	Glycan biosynthesis and metabolism
map04662	B cell receptor signaling pathway	KEGG PATHWAY	15/756	0.024691	0.105981	Organismal Systems	Immune system
map04024	cAMP signaling pathway	KEGG PATHWAY	14/756	0.0261418	0.108859	Environmental Information Processing	Signal transduction
map04930	Type II diabetes mellitus	KEGG PATHWAY	6/756	0.027447	0.112614	Human Diseases	Endocrine and metabolic diseases
map02010	ABC transporters	KEGG PATHWAY	5/756	0.0286996	0.116046	Environmental Information Processing	Membrane transport
map05320	Autoimmune thyroid disease	KEGG PATHWAY	19/756	0.0305689	0.120123	Human Diseases	Immune diseases
map00100	Steroid biosynthesis	KEGG PATHWAY	3/756	0.0304298	0.121285	Metabolism	Lipid metabolism
map05210	Colorectal cancer	KEGG PATHWAY	9/756	0.0339474	0.131546	Human Diseases	Cancers: Specific types
map04657	IL-17 signaling pathway	KEGG PATHWAY	10/756	0.0365776	0.139797	Organismal Systems	Immune system
map04550	Signaling pathways regulating pluripotency of stem cells	KEGG PATHWAY	10/756	0.040188	0.149499	Cellular Processes	Cellular community - eukaryotes
map04650	Natural killer cell mediated cytotoxicity	KEGG PATHWAY	16/756	0.0400652	0.151057	Organismal Systems	Immune system
map05202	Transcriptional misregulation in cancer	KEGG PATHWAY	26/756	0.0434381	0.159464	Human Diseases	Cancers: Overview
map00500	Starch and sucrose metabolism	KEGG PATHWAY	4/756	0.0454019	0.164508	Metabolism	Carbohydrate metabolism
map00900	Terpenoid backbone biosynthesis	KEGG PATHWAY	4/756	0.0454019	0.164508	Metabolism	Metabolism of terpenoids and polyketides
map04144	Endocytosis	KEGG PATHWAY	22/756	0.0498373	0.176008	Cellular Processes	Transport and catabolism
map04979	Cholesterol metabolism	KEGG PATHWAY	5/756	0.0505686	0.176358	Organismal Systems	Digestive system
map04914	Progesterone-mediated oocyte maturation	KEGG PATHWAY	10/756	0.0570535	0.196517	Organismal Systems	Endocrine system
map04210	Apoptosis	KEGG PATHWAY	27/756	0.059678	0.198216	Cellular Processes	Cell growth and death
map04215	Apoptosis - multiple species	KEGG PATHWAY	5/756	0.0586111	0.199421	Cellular Processes	Cell growth and death
map00072	Synthesis and degradation of ketone bodies	KEGG PATHWAY	2/756	0.0595775	0.200266	Metabolism	Lipid metabolism
map05206	MicroRNAs in cancer	KEGG PATHWAY	13/756	0.0644451	0.211531	Human Diseases	Cancers: Overview
map04114	Oocyte meiosis	KEGG PATHWAY	11/756	0.0704747	0.228633	Cellular Processes	Cell growth and death
map04750	Inflammatory mediator regulation of TRP channels	KEGG PATHWAY	9/756	0.0717665	0.230148	Organismal Systems	Sensory system
map04911	Insulin secretion	KEGG PATHWAY	6/756	0.0734546	0.232885	Organismal Systems	Endocrine system
map00603	Glycosphingolipid biosynthesis - globo and isoglobo series	KEGG PATHWAY	2/756	0.0756844	0.237258	Metabolism	Glycan biosynthesis and metabolism
map00564	Glycerophospholipid metabolism	KEGG PATHWAY	7/756	0.0785164	0.243401	Metabolism	Lipid metabolism
map00380	Tryptophan metabolism	KEGG PATHWAY	4/756	0.084867	0.257368	Metabolism	Amino acid metabolism
map00604	Glycosphingolipid biosynthesis - ganglio series	KEGG PATHWAY	2/756	0.0841954	0.258138	Metabolism	Glycan biosynthesis and metabolism
map05226	Gastric cancer	KEGG PATHWAY	9/756	0.0885743	0.265723	Human Diseases	Cancers: Specific types
map04927	Cortisol synthesis and secretion	KEGG PATHWAY	5/756	0.105089	0.305414	Organismal Systems	Endocrine system
map04666	Fc gamma R-mediated phagocytosis	KEGG PATHWAY	15/756	0.10403	0.305519	Organismal Systems	Immune system
map05212	Pancreatic cancer	KEGG PATHWAY	7/756	0.102959	0.305592	Human Diseases	Cancers: Specific types
map00860	Porphyrin and chlorophyll metabolism	KEGG PATHWAY	4/756	0.1116	0.320993	Metabolism	Metabolism of cofactors and vitamins
map04721	Synaptic vesicle cycle	KEGG PATHWAY	5/756	0.120938	0.344303	Organismal Systems	Nervous system
map01523	Antifolate resistance	KEGG PATHWAY	3/756	0.1253	0.353117	Human Diseases	Drug resistance: Antineoplastic
map04713	Circadian entrainment	KEGG PATHWAY	7/756	0.127755	0.356436	Organismal Systems	Environmental adaptation
map00280	Valine, leucine and isoleucine degradation	KEGG PATHWAY	4/756	0.131242	0.36254	Metabolism	Amino acid metabolism
map04725	Cholinergic synapse	KEGG PATHWAY	7/756	0.137764	0.369577	Organismal Systems	Nervous system
map01524	Platinum drug resistance	KEGG PATHWAY	7/756	0.137764	0.369577	Human Diseases	Drug resistance: Antineoplastic
map00982	Drug metabolism - cytochrome P450	KEGG PATHWAY	6/756	0.135344	0.370205	Metabolism	Xenobiotics biodegradation and metabolism
map05032	Morphine addiction	KEGG PATHWAY	6/756	0.135344	0.370205	Human Diseases	Substance dependence
map04923	Regulation of lipolysis in adipocytes	KEGG PATHWAY	4/756	0.141562	0.372602	Organismal Systems	Endocrine system
map00562	Inositol phosphate metabolism	KEGG PATHWAY	5/756	0.164968	0.418418	Metabolism	Carbohydrate metabolism
map04070	Phosphatidylinositol signaling system	KEGG PATHWAY	6/756	0.162859	0.42072	Environmental Information Processing	Signal transduction
map04912	GnRH signaling pathway	KEGG PATHWAY	6/756	0.162859	0.42072	Organismal Systems	Endocrine system
map04660	T cell receptor signaling pathway	KEGG PATHWAY	10/756	0.162842	0.424608	Organismal Systems	Immune system
map00514	Other types of O-glycan biosynthesis	KEGG PATHWAY	2/756	0.170577	0.424919	Metabolism	Glycan biosynthesis and metabolism
map04976	Bile secretion	KEGG PATHWAY	5/756	0.169685	0.426505	Organismal Systems	Digestive system
map00590	Arachidonic acid metabolism	KEGG PATHWAY	6/756	0.179574	0.443372	Metabolism	Lipid metabolism
map04928	Parathyroid hormone synthesis, secretion and action	KEGG PATHWAY	7/756	0.189135	0.454901	Organismal Systems	Endocrine system
map04925	Aldosterone synthesis and secretion	KEGG PATHWAY	6/756	0.188179	0.45654	Organismal Systems	Endocrine system
map04672	Intestinal immune network for IgA production	KEGG PATHWAY	13/756	0.18691	0.457437	Organismal Systems	Immune system
map05322	Systemic lupus erythematosus	KEGG PATHWAY	21/756	0.202508	0.482904	Human Diseases	Immune diseases
map05205	Proteoglycans in cancer	KEGG PATHWAY	29/756	0.205056	0.484836	Human Diseases	Cancers: Overview
map01522	Endocrine resistance	KEGG PATHWAY	6/756	0.210361	0.485048	Human Diseases	Drug resistance: Antineoplastic
map04920	Adipocytokine signaling pathway	KEGG PATHWAY	4/756	0.209335	0.490793	Organismal Systems	Endocrine system
map04913	Ovarian steroidogenesis	KEGG PATHWAY	4/756	0.209335	0.490793	Organismal Systems	Endocrine system
map05220	Chronic myeloid leukemia	KEGG PATHWAY	7/756	0.217365	0.493047	Human Diseases	Cancers: Specific types
map05230	Central carbon metabolism in cancer	KEGG PATHWAY	5/756	0.219492	0.493858	Human Diseases	Cancers: Overview
map04934	Cushing syndrome	KEGG PATHWAY	9/756	0.217188	0.496685	Human Diseases	Endocrine and metabolic diseases
map04022	cGMP-PKG signaling pathway	KEGG PATHWAY	10/756	0.232425	0.514656	Environmental Information Processing	Signal transduction
map04917	Prolactin signaling pathway	KEGG PATHWAY	5/756	0.235241	0.516789	Organismal Systems	Endocrine system
map00052	Galactose metabolism	KEGG PATHWAY	3/756	0.231984	0.517789	Metabolism	Carbohydrate metabolism
map04730	Long-term depression	KEGG PATHWAY	4/756	0.239905	0.518864	Organismal Systems	Nervous system
map00040	Pentose and glucuronate interconversions	KEGG PATHWAY	4/756	0.239905	0.518864	Metabolism	Carbohydrate metabolism
map00250	Alanine, aspartate and glutamate metabolism	KEGG PATHWAY	3/756	0.23964	0.52234	Metabolism	Amino acid metabolism
map00350	Tyrosine metabolism	KEGG PATHWAY	3/756	0.247337	0.526772	Metabolism	Amino acid metabolism
map04211	Longevity regulating pathway	KEGG PATHWAY	5/756	0.251293	0.531142	Organismal Systems	Aging
map00601	Glycosphingolipid biosynthesis - lacto and neolacto series	KEGG PATHWAY	2/756	0.25512	0.531184	Metabolism	Glycan biosynthesis and metabolism
map03030	DNA replication	KEGG PATHWAY	3/756	0.255072	0.535075	Genetic Information Processing	Replication and repair
map04950	Maturity onset diabetes of the young	KEGG PATHWAY	2/756	0.265839	0.5494	Human Diseases	Endocrine and metabolic diseases
map04978	Mineral absorption	KEGG PATHWAY	4/756	0.277802	0.569903	Organismal Systems	Digestive system
map04915	Estrogen signaling pathway	KEGG PATHWAY	9/756	0.280078	0.570377	Organismal Systems	Endocrine system
map04310	Wnt signaling pathway	KEGG PATHWAY	8/756	0.285726	0.573507	Environmental Information Processing	Signal transduction
map05031	Amphetamine addiction	KEGG PATHWAY	4/756	0.284215	0.574609	Human Diseases	Substance dependence
map04261	Adrenergic signaling in cardiomyocytes	KEGG PATHWAY	8/756	0.294057	0.581857	Organismal Systems	Circulatory system
map05418	Fluid shear stress and atherosclerosis	KEGG PATHWAY	23/756	0.29334	0.584584	Human Diseases	Cardiovascular diseases
map04916	Melanogenesis	KEGG PATHWAY	5/756	0.306487	0.602181	Organismal Systems	Endocrine system
map04151	PI3K-Akt signaling pathway	KEGG PATHWAY	29/756	0.319351	0.606115	Environmental Information Processing	Signal transduction
map04971	Gastric acid secretion	KEGG PATHWAY	4/756	0.316561	0.609108	Organismal Systems	Digestive system
map00360	Phenylalanine metabolism	KEGG PATHWAY	2/756	0.319247	0.610068	Metabolism	Amino acid metabolism
map05219	Bladder cancer	KEGG PATHWAY	3/756	0.325695	0.613979	Human Diseases	Cancers: Specific types
map00750	Vitamin B6 metabolism	KEGG PATHWAY	1/756	0.315177	0.614925	Metabolism	Metabolism of cofactors and vitamins
map00400	Phenylalanine, tyrosine and tryptophan biosynthesis	KEGG PATHWAY	1/756	0.315177	0.614925	Metabolism	Amino acid metabolism
map04664	Fc epsilon RI signaling pathway	KEGG PATHWAY	10/756	0.333522	0.624515	Organismal Systems	Immune system
map04080	Neuroactive ligand-receptor interaction	KEGG PATHWAY	12/756	0.336233	0.625393	Environmental Information Processing	Signaling molecules and interaction
map04217	Necroptosis	KEGG PATHWAY	21/756	0.34249	0.632812	Cellular Processes	Cell growth and death
map04966	Collecting duct acid secretion	KEGG PATHWAY	2/756	0.361307	0.650353	Organismal Systems	Excretory system
map05217	Basal cell carcinoma	KEGG PATHWAY	3/756	0.357221	0.651403	Human Diseases	Cancers: Specific types
map04932	Non-alcoholic fatty liver disease (NAFLD)	KEGG PATHWAY	12/756	0.360291	0.652736	Human Diseases	Endocrine and metabolic diseases
map04970	Salivary secretion	KEGG PATHWAY	4/756	0.355722	0.652937	Organismal Systems	Digestive system
map00533	Glycosaminoglycan biosynthesis - keratan sulfate	KEGG PATHWAY	1/756	0.372486	0.657745	Metabolism	Glycan biosynthesis and metabolism
map04214	Apoptosis - fly	KEGG PATHWAY	5/756	0.368901	0.659765	Cellular Processes	Cell growth and death
map04130	SNARE interactions in vesicular transport	KEGG PATHWAY	2/756	0.371678	0.660497	Genetic Information Processing	Folding, sorting and degradation
map04726	Serotonergic synapse	KEGG PATHWAY	7/756	0.379174	0.665343	Organismal Systems	Nervous system
map04624	Toll and Imd signaling pathway	KEGG PATHWAY	4/756	0.381843	0.665839	Organismal Systems	Immune system
map04722	Neurotrophin signaling pathway	KEGG PATHWAY	6/756	0.398158	0.677354	Organismal Systems	Nervous system
map00650	Butanoate metabolism	KEGG PATHWAY	2/756	0.392208	0.679665	Metabolism	Carbohydrate metabolism
map00760	Nicotinate and nicotinamide metabolism	KEGG PATHWAY	2/756	0.392208	0.679665	Metabolism	Metabolism of cofactors and vitamins
map04670	Leukocyte transendothelial migration	KEGG PATHWAY	18/756	0.397967	0.681183	Organismal Systems	Immune system
map00053	Ascorbate and aldarate metabolism	KEGG PATHWAY	2/756	0.41243	0.697382	Metabolism	Carbohydrate metabolism
map00770	Pantothenate and CoA biosynthesis	KEGG PATHWAY	1/756	0.425005	0.714316	Metabolism	Metabolism of cofactors and vitamins
map04014	Ras signaling pathway	KEGG PATHWAY	13/756	0.430125	0.718592	Environmental Information Processing	Signal transduction
map04370	VEGF signaling pathway	KEGG PATHWAY	3/756	0.434741	0.72198	Environmental Information Processing	Signal transduction
map04611	Platelet activation	KEGG PATHWAY	18/756	0.448937	0.732476	Organismal Systems	Immune system
map04727	GABAergic synapse	KEGG PATHWAY	4/756	0.446392	0.732607	Organismal Systems	Nervous system
map05132	Salmonella infection	KEGG PATHWAY	16/756	0.444768	0.734262	Human Diseases	Infectious diseases: Bacterial
map04960	Aldosterone-regulated sodium reabsorption	KEGG PATHWAY	2/756	0.461443	0.735672	Organismal Systems	Excretory system
map05224	Breast cancer	KEGG PATHWAY	7/756	0.454081	0.736562	Human Diseases	Cancers: Specific types
map04212	Longevity regulating pathway - worm	KEGG PATHWAY	5/756	0.459461	0.736721	Organismal Systems	Aging
map05146	Amoebiasis	KEGG PATHWAY	11/756	0.466395	0.739342	Human Diseases	Infectious diseases: Parasitic
map04213	Longevity regulating pathway - multiple species	KEGG PATHWAY	4/756	0.459074	0.740357	Organismal Systems	Aging
map04728	Dopaminergic synapse	KEGG PATHWAY	6/756	0.508955	0.793287	Organismal Systems	Nervous system
map05014	Amyotrophic lateral sclerosis (ALS)	KEGG PATHWAY	3/756	0.508535	0.797085	Human Diseases	Neurodegenerative diseases
map00120	Primary bile acid biosynthesis	KEGG PATHWAY	1/756	0.51724	0.797292	Metabolism	Lipid metabolism
map05030	Cocaine addiction	KEGG PATHWAY	2/756	0.507979	0.800712	Human Diseases	Substance dependence
map00565	Ether lipid metabolism	KEGG PATHWAY	2/756	0.516966	0.801298	Metabolism	Lipid metabolism
map04270	Vascular smooth muscle contraction	KEGG PATHWAY	6/756	0.528371	0.80555	Organismal Systems	Circulatory system
map05216	Thyroid cancer	KEGG PATHWAY	2/756	0.525844	0.806102	Human Diseases	Cancers: Specific types
map04924	Renin secretion	KEGG PATHWAY	3/756	0.536618	0.813675	Organismal Systems	Endocrine system
map00534	Glycosaminoglycan biosynthesis - heparan sulfate / heparin	KEGG PATHWAY	1/756	0.544575	0.816862	Metabolism	Glycan biosynthesis and metabolism
map04330	Notch signaling pathway	KEGG PATHWAY	3/756	0.543494	0.819648	Environmental Information Processing	Signal transduction
map00910	Nitrogen metabolism	KEGG PATHWAY	1/756	0.557657	0.827587	Metabolism	Energy metabolism
map05214	Glioma	KEGG PATHWAY	4/756	0.55618	0.829808	Human Diseases	Cancers: Specific types
map00980	Metabolism of xenobiotics by cytochrome P450	KEGG PATHWAY	4/756	0.573338	0.846357	Metabolism	Xenobiotics biodegradation and metabolism
map05231	Choline metabolism in cancer	KEGG PATHWAY	4/756	0.578974	0.850178	Human Diseases	Cancers: Overview
map04977	Vitamin digestion and absorption	KEGG PATHWAY	1/756	0.594695	0.859689	Organismal Systems	Digestive system
map00515	Mannose type O-glycan biosynthesis	KEGG PATHWAY	1/756	0.594695	0.859689	Metabolism	Glycan biosynthesis and metabolism
map00730	Thiamine metabolism	KEGG PATHWAY	1/756	0.594695	0.859689	Metabolism	Metabolism of cofactors and vitamins
map04723	Retrograde endocannabinoid signaling	KEGG PATHWAY	8/756	0.594538	0.863937	Organismal Systems	Nervous system
map04962	Vasopressin-regulated water reabsorption	KEGG PATHWAY	2/756	0.59281	0.865936	Organismal Systems	Excretory system
map04974	Protein digestion and absorption	KEGG PATHWAY	3/756	0.615041	0.875492	Organismal Systems	Digestive system
map03460	Fanconi anemia pathway	KEGG PATHWAY	2/756	0.630944	0.893571	Genetic Information Processing	Replication and repair
map00220	Arginine biosynthesis	KEGG PATHWAY	1/756	0.669515	0.943408	Metabolism	Amino acid metabolism
map04320	Dorso-ventral axis formation	KEGG PATHWAY	1/756	0.688237	0.945902	Organismal Systems	Development
map05213	Endometrial cancer	KEGG PATHWAY	2/756	0.686072	0.947595	Human Diseases	Cancers: Specific types
map05223	Non-small cell lung cancer	KEGG PATHWAY	3/756	0.684002	0.949436	Human Diseases	Cancers: Specific types
map00340	Histidine metabolism	KEGG PATHWAY	1/756	0.679013	0.951982	Metabolism	Amino acid metabolism
map04922	Glucagon signaling pathway	KEGG PATHWAY	5/756	0.683169	0.95302	Organismal Systems	Endocrine system
map04360	Axon guidance	KEGG PATHWAY	6/756	0.700723	0.958341	Organismal Systems	Development
map04918	Thyroid hormone synthesis	KEGG PATHWAY	2/756	0.716972	0.975782	Organismal Systems	Endocrine system
map05215	Prostate cancer	KEGG PATHWAY	4/756	0.726621	0.984112	Human Diseases	Cancers: Specific types
map05218	Melanoma	KEGG PATHWAY	3/756	0.734088	0.989423	Human Diseases	Cancers: Specific types
map05416	Viral myocarditis	KEGG PATHWAY	22/756	0.74544	0.990371	Human Diseases	Cardiovascular diseases
map04012	ErbB signaling pathway	KEGG PATHWAY	3/756	0.738734	0.990899	Environmental Information Processing	Signal transduction
map03320	PPAR signaling pathway	KEGG PATHWAY	3/756	0.743316	0.992274	Organismal Systems	Endocrine system
map04152	AMPK signaling pathway	KEGG PATHWAY	4/756	0.754868	0.998143	Environmental Information Processing	Signal transduction
map00051	Fructose and mannose metabolism	KEGG PATHWAY	2/756	0.761065	1	Metabolism	Carbohydrate metabolism
map05204	Chemical carcinogenesis	KEGG PATHWAY	4/756	0.766264	1	Human Diseases	Cancers: Overview
map00983	Drug metabolism - other enzymes	KEGG PATHWAY	4/756	0.77363	1	Metabolism	Xenobiotics biodegradation and metabolism
map04972	Pancreatic secretion	KEGG PATHWAY	3/756	0.785674	1	Organismal Systems	Digestive system
map04975	Fat digestion and absorption	KEGG PATHWAY	1/756	0.786622	1	Organismal Systems	Digestive system
map00600	Sphingolipid metabolism	KEGG PATHWAY	1/756	0.792758	1	Metabolism	Lipid metabolism
map00830	Retinol metabolism	KEGG PATHWAY	3/756	0.800921	1	Metabolism	Metabolism of cofactors and vitamins
map04742	Taste transduction	KEGG PATHWAY	2/756	0.803435	1	Organismal Systems	Sensory system
map01521	EGFR tyrosine kinase inhibitor resistance	KEGG PATHWAY	5/756	0.810484	1	Human Diseases	Drug resistance: Antineoplastic
map05310	Asthma	KEGG PATHWAY	7/756	0.824596	1	Human Diseases	Immune diseases
map04720	Long-term potentiation	KEGG PATHWAY	2/756	0.827843	1	Organismal Systems	Nervous system
map04140	Autophagy - animal	KEGG PATHWAY	8/756	0.829666	1	Cellular Processes	Transport and catabolism
map05143	African trypanosomiasis	KEGG PATHWAY	5/756	0.829784	1	Human Diseases	Infectious diseases: Parasitic
map03050	Proteasome	KEGG PATHWAY	2/756	0.835352	1	Genetic Information Processing	Folding, sorting and degradation
map04724	Glutamatergic synapse	KEGG PATHWAY	3/756	0.838214	1	Organismal Systems	Nervous system
map04810	Regulation of actin cytoskeleton	KEGG PATHWAY	17/756	0.846231	1	Cellular Processes	Cell motility
map04020	Calcium signaling pathway	KEGG PATHWAY	12/756	0.862044	1	Environmental Information Processing	Signal transduction
map03440	Homologous recombination	KEGG PATHWAY	1/756	0.862268	1	Genetic Information Processing	Replication and repair
map00510	N-Glycan biosynthesis	KEGG PATHWAY	1/756	0.862268	1	Metabolism	Glycan biosynthesis and metabolism
map04910	Insulin signaling pathway	KEGG PATHWAY	7/756	0.865032	1	Organismal Systems	Endocrine system
map04540	Gap junction	KEGG PATHWAY	3/756	0.866727	1	Cellular Processes	Cellular community - eukaryotes
map04072	Phospholipase D signaling pathway	KEGG PATHWAY	8/756	0.882567	1	Environmental Information Processing	Signal transduction
map04015	Rap1 signaling pathway	KEGG PATHWAY	18/756	0.88274	1	Environmental Information Processing	Signal transduction
map00480	Glutathione metabolism	KEGG PATHWAY	2/756	0.898019	1	Metabolism	Metabolism of other amino acids
map05340	Primary immunodeficiency	KEGG PATHWAY	6/756	0.899748	1	Human Diseases	Immune diseases
map00310	Lysine degradation	KEGG PATHWAY	1/756	0.902979	1	Metabolism	Amino acid metabolism
map05222	Small cell lung cancer	KEGG PATHWAY	3/756	0.917807	1	Human Diseases	Cancers: Specific types
map04066	HIF-1 signaling pathway	KEGG PATHWAY	15/756	0.925916	1	Environmental Information Processing	Signal transduction
map04013	MAPK signaling pathway - fly	KEGG PATHWAY	2/756	0.929994	1	Environmental Information Processing	Signal transduction
map00561	Glycerolipid metabolism	KEGG PATHWAY	1/756	0.935546	1	Metabolism	Lipid metabolism
map04510	Focal adhesion	KEGG PATHWAY	14/756	0.936816	1	Cellular Processes	Cellular community - eukaryotes
map00140	Steroid hormone biosynthesis	KEGG PATHWAY	2/756	0.952326	1	Metabolism	Lipid metabolism
map04921	Oxytocin signaling pathway	KEGG PATHWAY	12/756	0.958125	1	Organismal Systems	Endocrine system
map04260	Cardiac muscle contraction	KEGG PATHWAY	2/756	0.961708	1	Organismal Systems	Circulatory system
map04390	Hippo signaling pathway	KEGG PATHWAY	13/756	0.973666	1	Environmental Information Processing	Signal transduction
map05034	Alcoholism	KEGG PATHWAY	6/756	0.974306	1	Human Diseases	Substance dependence
map00330	Arginine and proline metabolism	KEGG PATHWAY	1/756	0.974713	1	Metabolism	Amino acid metabolism
map04150	mTOR signaling pathway	KEGG PATHWAY	5/756	0.975798	1	Environmental Information Processing	Signal transduction
map05211	Renal cell carcinoma	KEGG PATHWAY	1/756	0.978155	1	Human Diseases	Cancers: Specific types
map03015	mRNA surveillance pathway	KEGG PATHWAY	2/756	0.97885	1	Genetic Information Processing	Translation
map00230	Purine metabolism	KEGG PATHWAY	4/756	0.980715	1	Metabolism	Nucleotide metabolism
map00270	Cysteine and methionine metabolism	KEGG PATHWAY	1/756	0.982715	1	Metabolism	Amino acid metabolism
map05225	Hepatocellular carcinoma	KEGG PATHWAY	11/756	0.988216	1	Human Diseases	Cancers: Specific types
map05131	Shigellosis	KEGG PATHWAY	7/756	0.991597	1	Human Diseases	Infectious diseases: Bacterial
map05410	Hypertrophic cardiomyopathy (HCM)	KEGG PATHWAY	7/756	0.992203	1	Human Diseases	Cardiovascular diseases
map03018	RNA degradation	KEGG PATHWAY	1/756	0.995237	1	Genetic Information Processing	Folding, sorting and degradation
map05016	Huntington disease	KEGG PATHWAY	7/756	0.995594	1	Human Diseases	Neurodegenerative diseases
map04141	Protein processing in endoplasmic reticulum	KEGG PATHWAY	3/756	0.996421	1	Genetic Information Processing	Folding, sorting and degradation
map04120	Ubiquitin mediated proteolysis	KEGG PATHWAY	6/756	0.99719	1	Genetic Information Processing	Folding, sorting and degradation
map04520	Adherens junction	KEGG PATHWAY	6/756	0.997895	1	Cellular Processes	Cellular community - eukaryotes
map03410	Base excision repair	KEGG PATHWAY	1/756	0.998244	1	Genetic Information Processing	Replication and repair
map05130	Pathogenic Escherichia coli infection	KEGG PATHWAY	6/756	0.99883	1	Human Diseases	Infectious diseases: Bacterial
map05012	Parkinson disease	KEGG PATHWAY	4/756	0.999372	1	Human Diseases	Neurodegenerative diseases
map05414	Dilated cardiomyopathy (DCM)	KEGG PATHWAY	8/756	0.999643	1	Human Diseases	Cardiovascular diseases
map05412	Arrhythmogenic right ventricular cardiomyopathy (ARVC)	KEGG PATHWAY	4/756	0.999653	1	Human Diseases	Cardiovascular diseases
map04919	Thyroid hormone signaling pathway	KEGG PATHWAY	5/756	0.999778	1	Organismal Systems	Endocrine system
map04530	Tight junction	KEGG PATHWAY	8/756	0.9998	1	Cellular Processes	Cellular community - eukaryotes
map04391	Hippo signaling pathway - fly	KEGG PATHWAY	5/756	0.999906	1	Environmental Information Processing	Signal transduction
map00190	Oxidative phosphorylation	KEGG PATHWAY	2/756	0.999949	1	Metabolism	Energy metabolism
map05110	Vibrio cholerae infection	KEGG PATHWAY	3/756	0.999953	1	Human Diseases	Infectious diseases: Bacterial
map03013	RNA transport	KEGG PATHWAY	2/756	0.999984	1	Genetic Information Processing	Translation
map05100	Bacterial invasion of epithelial cells	KEGG PATHWAY	3/756	0.999986	1	Human Diseases	Infectious diseases: Bacterial
map04745	Phototransduction - fly	KEGG PATHWAY	1/756	0.999998	1	Organismal Systems	Sensory system
map00010	Glycolysis / Gluconeogenesis	KEGG PATHWAY	2/756	1	1	Metabolism	Carbohydrate metabolism
map05010	Alzheimer disease	KEGG PATHWAY	4/756	1	1	Human Diseases	Neurodegenerative diseases
map04714	Thermogenesis	KEGG PATHWAY	4/756	1	1	Organismal Systems	Environmental adaptation
map04740	Olfactory transduction	KEGG PATHWAY	4/756	1	1	Organismal Systems	Sensory system
map03010	Ribosome	KEGG PATHWAY	3/756	1	1	Genetic Information Processing	Translation
